# Supplementary material for: N′-[(E)-(1-Methyl-1H-pyrrol-2-yl)methyl­idene]benzohydrazide
Source: Acta Crystallogr Sect E Struct Rep Online. 2010 Jul 3;66(Pt 8):o1888. doi: 10.1107/S1600536810025390 (PMC3007219; doi:10.1107/S1600536810025390)
Supplement: Supplementary file 1 [file e-66-o1888-sup1.cif]

##############################################################################
###                                                                        ###
###        Electronic paper (Acta Crystallographica Section E)             ###
###                                                                        ###
##############################################################################
#                                                                            #
# This CIF contains the data in a paper accepted for publication in Acta     #
# Crystallographica Section E. It conforms to the requirements of Notes      #
# for Authors for Section E, and has been peer reviewed under the auspices   #
# of the IUCr Commission on Journals.                                        #
#                                                                            #
# Full details of the Crystallographic Information File format               #
# are given in the paper "The Crystallographic Information File (CIF):       #
# a New Standard Archive File for Crystallography" by S. R. Hall, F. H.      #
# Allen and I. D. Brown [Acta Cryst. (1991), A47, 655-685].                  #
#                                                                            #
# The current version of the core CIF dictionary is obtainable from          #
# ftp://ftp.iucr.org/pub/cif_core.dic. The current version number is 2.4.    #
#                                                                            #
# Software is freely available for graphical display of the structure(s) in  #
# this CIF.  For information consult the CIF home page http://www.iucr.org/  #
# cif/home.html                                                              #
#                                                                            #
# This file may be used for bona fide research purposes within the           #
# scientific community so long as proper attribution is given to the journal # 
# article from which it was obtained.                                        #
#                                                                            #
##############################################################################
                                             
data_global
_audit_creation_method     ?
_journal_date_recd_electronic     2010-06-26
_journal_date_accepted     2010-06-28
_journal_name_full     'Acta Crystallographica, Section E'
_journal_year     2010
_journal_volume     66
_journal_issue      8
_journal_page_first     o1888
_journal_page_last     o1888
_journal_paper_category     QO
_journal_coeditor_code     GK2289
_publ_contact_author
;
Muhammad Nawaz Tahir
University of Sargodha
Department of Physics
Sargodha
Pakistan
;
_publ_contact_author_email     'dmntahir_uos@yahoo.com'
_publ_contact_author_fax     '0092 48 32 22 121'
_publ_contact_author_phone     '0092 48 92 30 914'
_publ_section_title
;\
<i>N</i>'-[(<i>E</i>)-(1-Methyl-1<i>H</i>-pyrrol-2-yl)methylidene]\
benzohydrazide
;
loop_
    _publ_author_name
    _publ_author_address
    'Abid Hussain'
;
Department of Chemistry
Bahauddin Zakariya University
Multan 60800
Pakistan
;
    'Zahid Shafiq'
;
Department of Chemistry
Bahauddin Zakariya University
Multan 60800
Pakistan
;
    'Tahir, M. Nawaz'
;
Department of Physics
University of Sargodha
Sargodha
Pakistan
;
    'Muhammad Yaqub'
;
Department of Chemistry
Bahauddin Zakariya University
Multan 60800
Pakistan
;
data_I
_audit_creation_method     SHELXL-97
_chemical_name_systematic
;
<i>N</i>'-[(<i>E</i>)-(1-Methyl-1<i>H</i>-pyrrol-2-yl)methylidene]benzohydrazide
benzohydrazide
;
_chemical_name_common     ?
_chemical_formula_moiety     'C13 H13 N3 O'
_chemical_formula_sum     'C13 H13 N3 O'
_chemical_formula_iupac     'C13 H13 N3 O'
_chemical_formula_weight     227.26
_symmetry_cell_setting     monoclinic
_symmetry_space_group_name_H-M     'P 21/c'
_symmetry_space_group_name_Hall     '-P 2ybc'
loop_
    _symmetry_equiv_pos_site_id
    _symmetry_equiv_pos_as_xyz
    1 x,y,z
    2 -x,1/2+y,1/2-z
    3 -x,-y,-z
    4 x,1/2-y,1/2+z
_cell_length_a     11.1170(8)
_cell_length_b     11.6329(9)
_cell_length_c     9.6735(6)
_cell_angle_alpha     90
_cell_angle_beta     110.241(3)
_cell_angle_gamma     90
_cell_volume     1173.75(15)
_cell_formula_units_Z     4
_cell_measurement_reflns_used     1770
_cell_measurement_theta_min     2.62
_cell_measurement_theta_max     28.36
_cell_measurement_temperature     296(2)
_exptl_crystal_description     needle
_exptl_crystal_colour     colorless
_exptl_crystal_size_max     0.28
_exptl_crystal_size_mid     0.12
_exptl_crystal_size_min     0.10
_exptl_crystal_density_diffrn     1.286
_exptl_crystal_density_meas     ?
_exptl_crystal_density_method     'not measured'
_exptl_crystal_F_000     480
_exptl_absorpt_coefficient_mu     0.085
_exptl_absorpt_correction_type     multi-scan
_exptl_absorpt_process_details     '(SADABS; Bruker, 2005)'
_exptl_absorpt_correction_T_min     0.942
_exptl_absorpt_correction_T_max     0.952
_exptl_special_details
;
;
_diffrn_ambient_temperature     296(2)
_diffrn_radiation_type     MoK\a
_diffrn_radiation_wavelength     0.71073
_diffrn_radiation_source     'fine-focus sealed tube'
_diffrn_radiation_monochromator     graphite
_diffrn_measurement_device_type     'Bruker Kappa APEXII CCD'
_diffrn_measurement_method     \w
_diffrn_detector_area_resol_mean     7.50
_diffrn_reflns_number     11164
_diffrn_reflns_av_R_equivalents     0.0472
_diffrn_reflns_av_sigmaI/netI     0.0485
_diffrn_reflns_theta_min     2.62
_diffrn_reflns_theta_max     28.36
_diffrn_reflns_theta_full     28.36
_diffrn_measured_fraction_theta_max     0.998
_diffrn_measured_fraction_theta_full     0.998
_diffrn_reflns_limit_h_min     -14
_diffrn_reflns_limit_h_max     14
_diffrn_reflns_limit_k_min     -15
_diffrn_reflns_limit_k_max     15
_diffrn_reflns_limit_l_min     -12
_diffrn_reflns_limit_l_max     9
_diffrn_standards_number     0
_diffrn_standards_interval_count     0
_diffrn_standards_interval_time     0
_diffrn_standards_decay_%     0
_refine_special_details
;
Refinement of <i>F</i>^2^ against ALL reflections. The weighted <i>R</i>-factor
<i>wR</i> and goodness of fit <i>S</i> are based on <i>F</i>^2^, conventional
<i>R</i>-factors <i>R</i> are based on <i>F</i>, with <i>F</i> set to zero for
negative <i>F</i>^2^. The threshold expression of <i>F</i>^2^ >
\s(<i>F</i>^2^) is used only for calculating <i>R</i>-factors(gt) <i>etc</i>.
and is not relevant to the choice of reflections for refinement.
<i>R</i>-factors based on <i>F</i>^2^ are statistically about twice as large
as those based on <i>F</i>, and <i>R</i>- factors based on ALL data will be
even larger.
;
_reflns_number_total     2930
_reflns_number_gt     1770
_reflns_threshold_expression     I>2\s(I)
_refine_ls_structure_factor_coef     Fsqd
_refine_ls_matrix_type     full
_refine_ls_R_factor_all     0.0972
_refine_ls_R_factor_gt     0.0519
_refine_ls_wR_factor_gt     0.1180
_refine_ls_wR_factor_ref     0.1388
_refine_ls_goodness_of_fit_ref     1.016
_refine_ls_restrained_S_all     1.016
_refine_ls_number_reflns     2930
_refine_ls_number_parameters     155
_refine_ls_number_restraints     0
_refine_ls_hydrogen_treatment     constr
_refine_ls_weighting_scheme     calc
_refine_ls_weighting_details
         'calc w=1/[\s^2^(Fo^2^)+(0.0555P)^2^+0.1600P] where P=(Fo^2^+2Fc^2^)/3'
_atom_sites_solution_hydrogens     geom
_atom_sites_solution_primary     direct
_atom_sites_solution_secondary     difmap
_refine_ls_shift/su_max     0.000
_refine_ls_shift/su_mean     0.000
_refine_diff_density_max     0.193
_refine_diff_density_min     -0.165
loop_
    _atom_type_symbol
    _atom_type_description
    _atom_type_scat_dispersion_real
    _atom_type_scat_dispersion_imag
    _atom_type_scat_source
    'C' 'C' 0.0033 0.0016
                         'International Tables Vol C Tables 4.2.6.8 and 6.1.1.4'
    'H' 'H' 0.0000 0.0000
                         'International Tables Vol C Tables 4.2.6.8 and 6.1.1.4'
    'N' 'N' 0.0061 0.0033
                         'International Tables Vol C Tables 4.2.6.8 and 6.1.1.4'
    'O' 'O' 0.0106 0.0060
                         'International Tables Vol C Tables 4.2.6.8 and 6.1.1.4'
_computing_data_collection     'APEX2 (Bruker, 2009)'
_computing_cell_refinement     'SAINT (Bruker, 2009)'
_computing_data_reduction     'SAINT (Bruker, 2009)'
_computing_structure_solution     'SHELXS97 (Sheldrick, 2008)'
_computing_structure_refinement     'SHELXL97 (Sheldrick, 2008)'
_computing_molecular_graphics
                  'ORTEP-3 for Windows (Farrugia, 1997) and PLATON (Spek, 2009)'
_computing_publication_material
;
WinGX (Farrugia, 1999) and PLATON (Spek, 2009)
;
loop_
    _atom_site_type_symbol
    _atom_site_label
    _atom_site_fract_x
    _atom_site_fract_y
    _atom_site_fract_z
    _atom_site_U_iso_or_equiv
    _atom_site_thermal_displace_type
    _atom_site_calc_flag
    _atom_site_refinement_flags
    _atom_site_occupancy
    O O1 0.71496(14) 0.18682(11) 0.12223(13) 0.0554(5) Uani . . 1.000
    N N1 0.75685(15) 0.26311(12) 0.34764(15) 0.0431(5) Uani . . 1.000
    N N2 0.80816(15) 0.36186(12) 0.30879(16) 0.0442(5) Uani . . 1.000
    N N3 0.93230(15) 0.58927(13) 0.29335(16) 0.0457(5) Uani . . 1.000
    C C1 0.66632(16) 0.07206(14) 0.29906(18) 0.0394(5) Uani . . 1.000
    C C2 0.67749(19) 0.05014(16) 0.4433(2) 0.0492(7) Uani . . 1.000
    C C3 0.6323(2) -0.05186(18) 0.4795(2) 0.0602(8) Uani . . 1.000
    C C4 0.5752(2) -0.13174(18) 0.3738(3) 0.0639(8) Uani . . 1.000
    C C5 0.5635(2) -0.11093(19) 0.2302(3) 0.0695(9) Uani . . 1.000
    C C6 0.6095(2) -0.01047(18) 0.1927(2) 0.0565(7) Uani . . 1.000
    C C7 0.71456(16) 0.17851(14) 0.24946(19) 0.0389(6) Uani . . 1.000
    C C8 0.80671(18) 0.44929(15) 0.38773(19) 0.0454(6) Uani . . 1.000
    C C9 0.85533(18) 0.56059(15) 0.37314(19) 0.0445(6) Uani . . 1.000
    C C10 0.8295(2) 0.66046(17) 0.4330(2) 0.0592(8) Uani . . 1.000
    C C11 0.8898(2) 0.75049(18) 0.3880(3) 0.0657(9) Uani . . 1.000
    C C12 0.9521(2) 0.70430(16) 0.3038(2) 0.0563(7) Uani . . 1.000
    C C13 0.9916(2) 0.51144(17) 0.2185(2) 0.0562(8) Uani . . 1.000
    H H1 0.75240 0.25659 0.43429 0.0517 Uiso . . 1.000
    H H2 0.71552 0.10422 0.51611 0.0591 Uiso . . 1.000
    H H3 0.64097 -0.06633 0.57704 0.0723 Uiso . . 1.000
    H H4 0.54425 -0.19993 0.39907 0.0767 Uiso . . 1.000
    H H5 0.52429 -0.16507 0.15793 0.0833 Uiso . . 1.000
    H H6 0.60254 0.00238 0.09532 0.0679 Uiso . . 1.000
    H H8 0.77103 0.43980 0.46091 0.0545 Uiso . . 1.000
    H H10 0.78019 0.66688 0.49312 0.0711 Uiso . . 1.000
    H H11 0.88753 0.82779 0.41155 0.0788 Uiso . . 1.000
    H H12 1.00108 0.74519 0.25975 0.0676 Uiso . . 1.000
    H H13A 1.05186 0.55310 0.18654 0.0843 Uiso . . 1.000
    H H13B 0.92678 0.47841 0.13455 0.0843 Uiso . . 1.000
    H H13C 1.03550 0.45137 0.28485 0.0843 Uiso . . 1.000
loop_
    _atom_site_aniso_label
    _atom_site_aniso_U_11
    _atom_site_aniso_U_22
    _atom_site_aniso_U_33
    _atom_site_aniso_U_12
    _atom_site_aniso_U_13
    _atom_site_aniso_U_23
    O1 0.0848(10) 0.0528(8) 0.0376(7) -0.0061(7) 0.0325(7) -0.0043(6)
    N1 0.0592(10) 0.0417(8) 0.0346(8) -0.0077(7) 0.0241(7) -0.0013(6)
    N2 0.0558(10) 0.0409(8) 0.0399(8) -0.0051(7) 0.0216(7) 0.0028(7)
    N3 0.0516(9) 0.0408(8) 0.0479(9) -0.0001(7) 0.0214(8) 0.0031(7)
    C1 0.0378(9) 0.0440(10) 0.0371(9) 0.0005(8) 0.0138(8) -0.0010(8)
    C2 0.0590(12) 0.0476(11) 0.0426(11) -0.0056(9) 0.0195(9) -0.0009(8)
    C3 0.0711(14) 0.0606(13) 0.0520(12) -0.0075(11) 0.0251(11) 0.0097(10)
    C4 0.0647(14) 0.0540(13) 0.0751(16) -0.0136(10) 0.0269(12) 0.0061(11)
    C5 0.0750(16) 0.0641(14) 0.0675(15) -0.0270(12) 0.0224(12) -0.0157(12)
    C6 0.0604(13) 0.0633(13) 0.0446(11) -0.0146(10) 0.0165(10) -0.0064(10)
    C7 0.0418(10) 0.0430(10) 0.0351(9) 0.0039(8) 0.0175(8) -0.0013(8)
    C8 0.0568(12) 0.0453(11) 0.0388(10) -0.0008(8) 0.0224(9) 0.0022(8)
    C9 0.0548(11) 0.0421(10) 0.0384(10) 0.0003(8) 0.0185(9) 0.0027(8)
    C10 0.0787(15) 0.0468(11) 0.0624(13) 0.0016(10) 0.0375(12) -0.0031(10)
    C11 0.0869(17) 0.0394(11) 0.0789(16) -0.0007(10) 0.0391(14) -0.0016(10)
    C12 0.0662(13) 0.0407(11) 0.0668(14) -0.0041(9) 0.0291(11) 0.0076(9)
    C13 0.0645(14) 0.0516(12) 0.0625(13) -0.0037(10) 0.0346(11) -0.0038(10)
_geom_special_details
;
Bond distances, angles <i>etc</i>. have been calculated using the rounded
fractional coordinates. All su's are estimated from the variances of the
(full) variance-covariance matrix. The cell e.s.d.'s are taken into account in
the estimation of distances, angles and torsion angles
;
loop_
    _geom_bond_atom_site_label_1
    _geom_bond_atom_site_label_2
    _geom_bond_site_symmetry_1
    _geom_bond_site_symmetry_2
    _geom_bond_distance
    _geom_bond_publ_flag
    O1 C7 . . 1.236(2) no
    N1 N2 . . 1.391(2) no
    N1 C7 . . 1.335(2) no
    N2 C8 . . 1.275(2) no
    N3 C9 . . 1.377(3) no
    N3 C12 . . 1.354(2) no
    N3 C13 . . 1.452(3) no
    N1 H1 . . 0.8600 no
    C1 C2 . . 1.381(2) no
    C1 C7 . . 1.493(2) no
    C1 C6 . . 1.389(3) no
    C2 C3 . . 1.380(3) no
    C3 C4 . . 1.365(3) no
    C4 C5 . . 1.371(4) no
    C5 C6 . . 1.374(3) no
    C8 C9 . . 1.429(3) no
    C9 C10 . . 1.372(3) no
    C10 C11 . . 1.392(3) no
    C11 C12 . . 1.350(3) no
    C2 H2 . . 0.9300 no
    C3 H3 . . 0.9300 no
    C4 H4 . . 0.9300 no
    C5 H5 . . 0.9300 no
    C6 H6 . . 0.9300 no
    C8 H8 . . 0.9300 no
    C10 H10 . . 0.9300 no
    C11 H11 . . 0.9300 no
    C12 H12 . . 0.9300 no
    C13 H13A . . 0.9600 no
    C13 H13B . . 0.9600 no
    C13 H13C . . 0.9600 no
loop_
    _geom_contact_atom_site_label_1
    _geom_contact_atom_site_label_2
    _geom_contact_distance
    _geom_contact_site_symmetry_1
    _geom_contact_site_symmetry_2
    _geom_contact_publ_flag
    O1 N2 2.6801(19) . . no
    O1 N1 2.910(2) . 4_554 no
    O1 C8 3.209(2) . 4_554 no
    O1 H6 2.4500 . . no
    O1 H1 2.1100 . 4_554 no
    O1 H2 2.6400 . 4_554 no
    O1 H8 2.3800 . 4_554 no
    N1 O1 2.910(2) . 4_555 no
    N2 N3 3.011(2) . . no
    N2 O1 2.6801(19) . . no
    N2 C13 3.030(3) . . no
    N3 N2 3.011(2) . . no
    N1 H2 2.6100 . . no
    N2 H13B 2.8200 . . no
    N2 H12 2.7800 . 2_745 no
    N2 H2 2.6900 . 4_554 no
    N2 H13C 2.8200 . . no
    C3 C3 3.328(3) . 3_656 no
    C8 O1 3.209(2) . 4_555 no
    C9 C9 3.591(3) . 3_766 no
    C11 C13 3.599(3) . 2_755 no
    C13 C11 3.599(3) . 2_745 no
    C13 N2 3.030(3) . . no
    C1 H13A 3.1000 . 2_745 no
    C2 H13B 2.7700 . 4_555 no
    C2 H1 2.5500 . . no
    C6 H6 2.9600 . 3_655 no
    C7 H13A 2.8500 . 2_745 no
    C7 H4 3.0800 . 2_655 no
    C8 H13C 3.0400 . . no
    C9 H3 3.0300 . 4_554 no
    C10 H13C 2.9300 . 3_766 no
    C12 H13C 3.0200 . 2_755 no
    C13 H11 3.0200 . 2_745 no
    H1 C2 2.5500 . . no
    H1 H2 2.0400 . . no
    H1 H8 2.1500 . . no
    H1 O1 2.1100 . 4_555 no
    H2 N1 2.6100 . . no
    H2 H1 2.0400 . . no
    H2 O1 2.6400 . 4_555 no
    H2 N2 2.6900 . 4_555 no
    H2 H13B 2.4300 . 4_555 no
    H3 C9 3.0300 . 4_555 no
    H4 C7 3.0800 . 2_645 no
    H6 O1 2.4500 . . no
    H6 C6 2.9600 . 3_655 no
    H6 H6 2.3900 . 3_655 no
    H8 H1 2.1500 . . no
    H8 O1 2.3800 . 4_555 no
    H11 C13 3.0200 . 2_755 no
    H12 H13A 2.4700 . . no
    H12 N2 2.7800 . 2_755 no
    H12 H13C 2.4500 . 2_755 no
    H13A H12 2.4700 . . no
    H13A C1 3.1000 . 2_755 no
    H13A C7 2.8500 . 2_755 no
    H13B N2 2.8200 . . no
    H13B C2 2.7700 . 4_554 no
    H13B H2 2.4300 . 4_554 no
    H13C N2 2.8200 . . no
    H13C C8 3.0400 . . no
    H13C C12 3.0200 . 2_745 no
    H13C H12 2.4500 . 2_745 no
    H13C C10 2.9300 . 3_766 no
loop_
    _geom_angle_atom_site_label_1
    _geom_angle_atom_site_label_2
    _geom_angle_atom_site_label_3
    _geom_angle_site_symmetry_1
    _geom_angle_site_symmetry_2
    _geom_angle_site_symmetry_3
    _geom_angle
    _geom_angle_publ_flag
    N2 N1 C7 . . . 119.54(14) no
    N1 N2 C8 . . . 113.93(16) no
    C9 N3 C12 . . . 108.30(16) no
    C9 N3 C13 . . . 127.28(16) no
    C12 N3 C13 . . . 124.28(17) no
    N2 N1 H1 . . . 120.00 no
    C7 N1 H1 . . . 120.00 no
    C6 C1 C7 . . . 117.20(15) no
    C2 C1 C6 . . . 118.66(17) no
    C2 C1 C7 . . . 124.13(16) no
    C1 C2 C3 . . . 120.11(17) no
    C2 C3 C4 . . . 120.73(19) no
    C3 C4 C5 . . . 119.7(2) no
    C4 C5 C6 . . . 120.3(2) no
    C1 C6 C5 . . . 120.52(19) no
    N1 C7 C1 . . . 117.39(15) no
    O1 C7 N1 . . . 121.93(16) no
    O1 C7 C1 . . . 120.68(15) no
    N2 C8 C9 . . . 125.45(18) no
    N3 C9 C10 . . . 107.02(16) no
    C8 C9 C10 . . . 125.74(19) no
    N3 C9 C8 . . . 127.20(17) no
    C9 C10 C11 . . . 108.14(19) no
    C10 C11 C12 . . . 107.00(19) no
    N3 C12 C11 . . . 109.53(19) no
    C1 C2 H2 . . . 120.00 no
    C3 C2 H2 . . . 120.00 no
    C2 C3 H3 . . . 120.00 no
    C4 C3 H3 . . . 120.00 no
    C3 C4 H4 . . . 120.00 no
    C5 C4 H4 . . . 120.00 no
    C4 C5 H5 . . . 120.00 no
    C6 C5 H5 . . . 120.00 no
    C1 C6 H6 . . . 120.00 no
    C5 C6 H6 . . . 120.00 no
    N2 C8 H8 . . . 117.00 no
    C9 C8 H8 . . . 117.00 no
    C9 C10 H10 . . . 126.00 no
    C11 C10 H10 . . . 126.00 no
    C10 C11 H11 . . . 126.00 no
    C12 C11 H11 . . . 127.00 no
    N3 C12 H12 . . . 125.00 no
    C11 C12 H12 . . . 125.00 no
    N3 C13 H13A . . . 109.00 no
    N3 C13 H13B . . . 110.00 no
    N3 C13 H13C . . . 110.00 no
    H13A C13 H13B . . . 109.00 no
    H13A C13 H13C . . . 109.00 no
    H13B C13 H13C . . . 109.00 no
loop_
    _geom_torsion_atom_site_label_1
    _geom_torsion_atom_site_label_2
    _geom_torsion_atom_site_label_3
    _geom_torsion_atom_site_label_4
    _geom_torsion_site_symmetry_1
    _geom_torsion_site_symmetry_2
    _geom_torsion_site_symmetry_3
    _geom_torsion_site_symmetry_4
    _geom_torsion
    _geom_torsion_publ_flag
    C7 N1 N2 C8 . . . . 158.43(18) no
    N2 N1 C7 O1 . . . . -2.8(3) no
    N2 N1 C7 C1 . . . . 177.08(16) no
    N1 N2 C8 C9 . . . . 178.86(18) no
    C12 N3 C9 C8 . . . . 177.51(19) no
    C12 N3 C9 C10 . . . . -0.4(2) no
    C13 N3 C9 C8 . . . . -6.7(3) no
    C13 N3 C9 C10 . . . . 175.43(18) no
    C9 N3 C12 C11 . . . . -0.1(2) no
    C13 N3 C12 C11 . . . . -176.05(19) no
    C6 C1 C2 C3 . . . . -0.2(3) no
    C7 C1 C2 C3 . . . . -178.67(19) no
    C2 C1 C6 C5 . . . . 1.1(3) no
    C7 C1 C6 C5 . . . . 179.6(2) no
    C2 C1 C7 O1 . . . . 171.48(19) no
    C2 C1 C7 N1 . . . . -8.4(3) no
    C6 C1 C7 O1 . . . . -7.0(3) no
    C6 C1 C7 N1 . . . . 173.11(18) no
    C1 C2 C3 C4 . . . . -0.6(3) no
    C2 C3 C4 C5 . . . . 0.5(4) no
    C3 C4 C5 C6 . . . . 0.3(4) no
    C4 C5 C6 C1 . . . . -1.1(4) no
    N2 C8 C9 N3 . . . . -13.0(3) no
    N2 C8 C9 C10 . . . . 164.5(2) no
    N3 C9 C10 C11 . . . . 0.7(2) no
    C8 C9 C10 C11 . . . . -177.2(2) no
    C9 C10 C11 C12 . . . . -0.7(3) no
    C10 C11 C12 N3 . . . . 0.5(3) no
loop_
    _geom_hbond_atom_site_label_D
    _geom_hbond_atom_site_label_H
    _geom_hbond_atom_site_label_A
    _geom_hbond_site_symmetry_A
    _geom_hbond_distance_DH
    _geom_hbond_distance_HA
    _geom_hbond_distance_DA
    _geom_hbond_angle_DHA
    _geom_hbond_publ_flag
    N1 H1 O1 4_555 0.86 2.11 2.910(2) 155 yes
    C8 H8 O1 4_555 0.93 2.38 3.209(2) 148 yes
