# Supplementary material for: N′-[(E)-(1-Methyl-1H-pyrrol-2-yl)methyl­idene]benzohydrazide
Source: Acta Crystallogr Sect E Struct Rep Online. 2010 Jul 3;66(Pt 8):o1888. doi: 10.1107/S1600536810025390 (PMC3007219; doi:10.1107/S1600536810025390)
Supplement: Supplementary file 2 [file e-66-o1888-Isup2.hkl]

#
# h,k,l, Fc-squared, Fo-squared, sigma(Fo-squared) and status flag
#
data_I
_shelx_title ' BH1 in P2(1)/c'
_shelx_refln_list_code          4
_shelx_F_calc_maximum      124.45
_exptl_crystal_F_000       480.00
_reflns_d_resolution_high  0.7480
 
loop_
 _symmetry_equiv_pos_as_xyz
 'x, y, z'
 '-x, y+1/2, -z+1/2'
 '-x, -y, -z'
 'x, -y-1/2, z-1/2'
 
_cell_length_a    11.1170
_cell_length_b    11.6329
_cell_length_c     9.6735
_cell_angle_alpha  90.000
_cell_angle_beta  110.241
_cell_angle_gamma  90.000
 
_shelx_F_squared_multiplier     1.000
 
loop_
 _refln_index_h
 _refln_index_k
 _refln_index_l
 _refln_F_squared_calc
 _refln_F_squared_meas
 _refln_F_squared_sigma
 _refln_observed_status
   2   0   0     2486.96     2664.78     40.15 o
   3   0   0      968.80      927.27     20.32 o
   4   0   0       15.08       21.70      2.84 o
   5   0   0      190.88      184.47      7.67 o
   6   0   0        0.00        0.43      1.97 o
   7   0   0       41.19       47.94      5.26 o
   8   0   0      194.72      199.30      9.90 o
   9   0   0       14.62       11.35      9.07 o
  10   0   0        0.28        0.60      3.09 o
  11   0   0        1.42        3.13      3.44 o
  12   0   0        1.89        1.80      4.21 o
  13   0   0        1.74        3.91      4.38 o
   1   1   0     1915.54     1897.82     19.04 o
   2   1   0     1890.22     1784.41     18.41 o
   3   1   0    15486.61    15234.57    200.31 o
   4   1   0      320.46      354.66      7.73 o
   5   1   0       14.89       10.90      3.02 o
   6   1   0       48.96       46.59      3.44 o
   7   1   0        2.37       -0.07      1.46 o
   8   1   0        0.38        0.27      1.78 o
   9   1   0        5.83        7.63      2.54 o
  10   1   0        6.95        9.08      2.93 o
  11   1   0       16.60       16.48      3.67 o
  12   1   0        3.06       -1.29      2.75 o
  13   1   0        1.62        3.52      3.34 o
   0   2   0      620.04      558.72      9.29 o
   1   2   0      622.03      615.24      7.27 o
   2   2   0     1500.25     1459.76     16.30 o
   3   2   0     1020.87     1011.56     12.05 o
   4   2   0     1745.89     1672.72     24.48 o
   5   2   0      795.57      754.38     14.46 o
   6   2   0      709.66      717.59     14.52 o
   7   2   0       82.37       82.69      4.98 o
   8   2   0        4.50        3.76      2.17 o
   9   2   0       22.58       24.36      2.44 o
  10   2   0        3.54        3.64      2.65 o
  11   2   0        0.42        5.58      2.76 o
  12   2   0        5.80        4.88      3.21 o
  13   2   0        5.44        8.73      3.99 o
   1   3   0      158.18      161.62      2.84 o
   2   3   0      361.44      323.69      5.53 o
   3   3   0      246.72      232.15      4.56 o
   4   3   0      138.69      125.25      3.32 o
   5   3   0      710.27      683.93     10.89 o
   6   3   0       25.10       22.80      1.87 o
   7   3   0      307.18      303.90      8.70 o
   8   3   0      114.89      111.80      6.25 o
   9   3   0       68.36       73.01      3.93 o
  10   3   0       28.81       36.82      4.42 o
  11   3   0       23.41       21.10      3.97 o
  12   3   0        6.67        8.26      3.34 o
  13   3   0       16.78       21.65      4.03 o
   0   4   0      127.96      117.05      4.20 o
   1   4   0      694.57      684.07     10.04 o
   2   4   0        7.00        6.24      1.14 o
   3   4   0      961.27      928.28     14.77 o
   4   4   0       49.67       47.78      2.65 o
   5   4   0        0.26        2.51      1.30 o
   6   4   0        2.39        5.49      1.45 o
   7   4   0        4.38        4.94      1.41 o
   8   4   0      502.36      481.49     11.05 o
   9   4   0        4.98        2.56      1.90 o
  10   4   0        2.75        7.03      2.61 o
  11   4   0        3.80        4.01      2.85 o
  12   4   0        0.35        2.16      2.88 o
  13   4   0        9.02       15.31      4.33 o
   1   5   0       39.81       43.55      2.79 o
   2   5   0      389.21      407.99      8.82 o
   3   5   0      325.28      360.47      9.71 o
   4   5   0      211.39      210.08      5.42 o
   5   5   0       66.25       71.21      3.57 o
   6   5   0       12.60       14.00      2.75 o
   7   5   0       53.12       57.29      3.52 o
   8   5   0       43.17       36.41      3.92 o
   9   5   0       22.48       27.86      3.12 o
  10   5   0       80.70       78.26      6.19 o
  11   5   0       48.80       50.24      5.42 o
  12   5   0        0.42        1.28      2.99 o
  13   5   0       25.14       20.24      4.72 o
   0   6   0       48.89       60.82      5.51 o
   1   6   0       88.17       88.74      4.16 o
   2   6   0       12.68       13.45      2.47 o
   3   6   0       17.70       13.23      2.06 o
   4   6   0      137.93      144.37      4.71 o
   5   6   0      216.27      210.01      5.90 o
   6   6   0       31.47       25.08      2.56 o
   7   6   0      244.68      219.58      6.50 o
   8   6   0        0.51       -0.09      1.67 o
   9   6   0      115.25      108.43      6.34 o
  10   6   0      103.07      105.62      7.15 o
  11   6   0       16.53       19.76      4.16 o
  12   6   0        9.14        5.66      3.53 o
   1   7   0      161.04      169.89      5.84 o
   2   7   0       28.26       32.49      2.88 o
   3   7   0       12.38        9.39      1.99 o
   4   7   0      186.76      172.82      6.83 o
   5   7   0       90.02       88.66      4.76 o
   6   7   0      315.57      319.72      8.17 o
   7   7   0       20.05       17.73      2.54 o
   8   7   0        0.16       -1.97      1.97 o
   9   7   0      126.24      131.82      6.54 o
  10   7   0        0.49        2.97      3.03 o
  11   7   0        0.53        0.50      2.78 o
  12   7   0        5.43        7.29      3.78 o
   0   8   0      121.91      116.34      8.68 o
   1   8   0        0.02        4.34      2.03 o
   2   8   0      369.49      343.68      9.07 o
   3   8   0      224.02      207.02      6.07 o
   4   8   0        6.43        5.29      2.14 o
   5   8   0      355.35      332.11     11.48 o
   6   8   0      210.97      210.04      7.61 o
   7   8   0        3.23        1.12      1.86 o
   8   8   0       27.33       30.67      3.34 o
   9   8   0       34.06       33.73      3.77 o
  10   8   0       14.14       11.73      3.55 o
  11   8   0        0.25       -0.52      3.01 o
   1   9   0        9.27        9.48      2.24 o
   2   9   0      340.43      327.35     12.29 o
   3   9   0        5.30        4.41      2.26 o
   4   9   0       16.45       19.46      2.70 o
   5   9   0       56.82       58.36      4.19 o
   6   9   0      125.10      122.13      5.97 o
   7   9   0       31.08       36.74      3.61 o
   8   9   0       17.83       19.41      3.43 o
   9   9   0        0.13       -2.11      2.11 o
  10   9   0        3.15        1.29      3.12 o
  11   9   0        2.98       -0.51      4.01 o
   0  10   0      126.33      133.98      9.43 o
   1  10   0        0.02       -0.01      1.94 o
   2  10   0      344.42      316.94     11.60 o
   3  10   0      204.31      198.02      6.93 o
   4  10   0      101.61      104.57      5.50 o
   5  10   0       18.59       17.77      2.93 o
   6  10   0       63.53       54.76      4.35 o
   7  10   0        8.75        8.96      2.54 o
   8  10   0        0.96       -2.46      2.46 o
   9  10   0       11.30        7.63      2.94 o
  10  10   0        1.03        7.74      3.94 o
   1  11   0        3.74        1.06      1.96 o
   2  11   0      112.40      110.43      5.83 o
   3  11   0        0.13        0.57      2.02 o
   4  11   0        5.30        5.39      2.28 o
   5  11   0       57.78       56.54      5.25 o
   6  11   0       29.55       28.28      3.96 o
   7  11   0       13.92       18.23      4.16 o
   8  11   0        2.46        0.20      2.86 o
   9  11   0        0.24        2.83      3.04 o
   0  12   0       12.50       14.94      3.84 o
   1  12   0       27.94       29.33      3.31 o
   2  12   0        0.54        1.29      2.15 o
   3  12   0        0.85       -1.78      2.01 o
   4  12   0        0.01        0.93      2.20 o
   5  12   0       26.58       32.29      4.71 o
   6  12   0        1.58       -2.99      2.99 o
   7  12   0        0.28        2.15      2.82 o
   8  12   0       13.52       12.52      3.78 o
   1  13   0        4.28        2.88      2.22 o
   2  13   0       23.31       25.95      3.64 o
   3  13   0        3.35       -1.75      2.36 o
   4  13   0        1.53        0.42      2.87 o
   5  13   0        9.19       13.14      3.26 o
   6  13   0        9.49       16.81      4.22 o
   7  13   0       11.80       15.35      6.03 o
   0  14   0        0.01       -3.61      3.61 o
   1  14   0        1.53        4.10      4.77 o
   2  14   0        7.59        8.10      4.52 o
   3  14   0        0.14       -0.73      3.85 o
   4  14   0        5.83        8.55      4.09 o
   5  14   0       22.66       29.98      5.56 o
   6  14   0       13.01       24.21      7.11 o
   1  15   0       12.05       28.51     12.95 o
   2  15   0        0.13       -2.69      4.64 o
   3  15   0       10.95       17.04      6.02 o
 -14   1   1        0.21       -0.38      3.30 o
 -13   1   1        1.92        4.35      3.09 o
 -12   1   1        4.71        2.12      2.99 o
 -11   1   1        2.99        2.88      2.79 o
 -10   1   1       13.35       14.58      3.11 o
  -9   1   1       66.50       66.79      5.54 o
  -8   1   1       11.51        7.59      2.27 o
  -7   1   1      130.79      146.60      6.07 o
  -6   1   1      258.46      275.78      5.94 o
  -5   1   1      219.72      221.97      4.93 o
  -4   1   1        3.07        3.61      1.23 o
  -3   1   1     5260.37     5167.12     54.58 o
  -2   1   1     9288.02     9096.13    135.02 o
  -1   1   1     1299.70     1268.14     13.11 o
   0   1   1      134.35      150.78      2.06 o
   1   1   1     2646.72     2520.95     24.26 o
   2   1   1    14320.97    14548.63    213.49 o
   3   1   1     1639.29     1659.23     20.15 o
   4   1   1      241.64      218.17      4.83 o
   5   1   1       78.26       56.02      2.93 o
   6   1   1      321.05      355.24     10.11 o
   7   1   1       17.83       20.76      1.75 o
   8   1   1        2.41       -0.33      1.95 o
   9   1   1       56.67       60.06      4.95 o
  10   1   1       29.73       24.64      3.82 o
  11   1   1        0.26       -2.27      2.27 o
  12   1   1        1.78       -2.75      2.83 o
  13   1   1        2.07       -2.28      3.05 o
 -14   2   1        1.41        0.27      3.52 o
 -13   2   1        1.21       -3.10      3.10 o
 -12   2   1       20.05       19.11      3.92 o
 -11   2   1        0.35       -0.32      2.40 o
 -10   2   1       39.16       39.52      4.25 o
  -9   2   1      130.52      140.82      9.85 o
  -8   2   1        0.81        0.95      1.02 o
  -7   2   1       74.13       65.44      4.61 o
  -6   2   1      117.58      114.59      6.12 o
  -5   2   1     1070.20     1031.90     14.73 o
  -4   2   1      155.78      134.30      3.29 o
  -3   2   1     2401.64     2479.55     27.30 o
  -2   2   1     1822.39     1849.67     19.19 o
  -1   2   1     2912.35     2862.14     28.84 o
   0   2   1      569.14      559.23      6.31 o
   1   2   1     1433.45     1421.31     14.20 o
   2   2   1      133.60      127.83      2.12 o
   3   2   1     2959.75     2940.99     34.80 o
   4   2   1      144.06      133.35      4.73 o
   5   2   1     2028.80     2069.37     30.43 o
   6   2   1        3.69        6.61      1.97 o
   7   2   1       41.40       45.76      3.89 o
   8   2   1        0.93        1.05      1.93 o
   9   2   1       16.89       21.11      3.45 o
  10   2   1        4.93        2.17      2.46 o
  11   2   1       28.58       34.29      4.62 o
  12   2   1        6.59        0.43      2.97 o
  13   2   1        7.84        9.79      3.98 o
 -14   3   1        3.28        3.82      3.58 o
 -13   3   1       10.95        7.42      3.33 o
 -12   3   1        8.73        7.16      3.07 o
 -11   3   1        0.40        0.31      2.14 o
 -10   3   1        5.26        2.99      1.48 o
  -9   3   1        1.85        1.79      1.62 o
  -8   3   1      107.06      116.53      4.64 o
  -7   3   1        2.21        3.34      1.35 o
  -6   3   1     1742.53     1670.43     21.53 o
  -5   3   1      499.25      495.61      8.50 o
  -4   3   1        7.98       10.40      1.45 o
  -3   3   1      943.10      946.77     13.33 o
  -2   3   1       90.00       83.08      2.10 o
  -1   3   1       43.85       49.64      1.52 o
   0   3   1     1637.51     1633.51     17.14 o
   1   3   1      210.86      183.67      2.93 o
   2   3   1     1692.07     1729.54     19.69 o
   3   3   1        4.47        7.04      1.02 o
   4   3   1      229.95      226.85      4.86 o
   5   3   1       17.99       23.84      1.91 o
   6   3   1      239.85      227.63      7.05 o
   7   3   1       11.88        3.13      2.05 o
   8   3   1       18.52       31.96      4.19 o
   9   3   1        8.40        9.38      2.72 o
  10   3   1        0.07       -2.10      2.10 o
  11   3   1        6.19        5.35      3.23 o
  12   3   1        7.67       10.13      3.28 o
  13   3   1        4.53        1.58      2.98 o
 -13   4   1        0.41        1.47      2.96 o
 -12   4   1      117.63      125.24      7.43 o
 -11   4   1        7.26        9.29      2.80 o
 -10   4   1       90.30      106.14      4.67 o
  -9   4   1      115.66      115.15      6.88 o
  -8   4   1        1.25        1.53      1.09 o
  -7   4   1       95.87       80.80      3.14 o
  -6   4   1      861.56      830.11     13.04 o
  -5   4   1       23.30       19.61      1.95 o
  -4   4   1     2096.52     2147.74     34.81 o
  -3   4   1        7.77        8.28      1.40 o
  -2   4   1      612.55      588.53      9.01 o
  -1   4   1       44.94       48.24      2.47 o
   0   4   1       10.06        7.21      1.06 o
   1   4   1      485.30      461.27      7.36 o
   2   4   1       14.48       11.18      1.43 o
   3   4   1       83.45      101.67      3.16 o
   4   4   1        9.32        8.57      1.47 o
   5   4   1        7.53        6.86      1.54 o
   6   4   1      125.85      137.48      6.83 o
   7   4   1       56.70       62.98      4.13 o
   8   4   1        9.71        9.98      2.98 o
   9   4   1       51.81       47.65      4.45 o
  10   4   1        0.22        1.75      2.46 o
  11   4   1       41.44       45.80      4.61 o
  12   4   1       12.47       10.16      3.37 o
  13   4   1        3.30       -0.64      3.20 o
 -13   5   1        3.04        0.17      4.00 o
 -12   5   1        7.51        3.48      3.30 o
 -11   5   1       27.01       18.03      3.88 o
 -10   5   1       95.55       79.82      4.76 o
  -9   5   1       18.87       20.92      2.63 o
  -8   5   1       32.62       27.66      2.30 o
  -7   5   1      154.68      146.88      4.63 o
  -6   5   1        0.29        1.76      1.29 o
  -5   5   1        4.36        2.28      1.72 o
  -4   5   1       34.72       33.78      2.77 o
  -3   5   1      466.53      439.97      9.46 o
  -2   5   1      354.14      406.64      7.77 o
  -1   5   1      970.75      991.13     14.17 o
   0   5   1      480.76      533.71      8.55 o
   1   5   1       10.49        9.02      1.27 o
   2   5   1       97.70       87.10      3.16 o
   3   5   1        1.61        8.85      1.48 o
   4   5   1      129.93      132.29      5.74 o
   5   5   1       23.16       25.41      2.36 o
   6   5   1       24.49       29.89      4.08 o
   7   5   1       22.17       25.83      2.71 o
   8   5   1       20.97       15.69      3.30 o
   9   5   1       43.32       50.99      6.80 o
  10   5   1       75.34       73.56      7.68 o
  11   5   1       14.06       13.94      3.88 o
  12   5   1        3.18        5.97      3.35 o
 -13   6   1        8.51        5.32      3.93 o
 -12   6   1        4.04        3.53      3.02 o
 -11   6   1        0.48        2.10      2.99 o
 -10   6   1       36.76       34.37      4.03 o
  -9   6   1        8.54       10.15      1.83 o
  -8   6   1       96.74       89.53      4.00 o
  -7   6   1       33.71       32.25      2.63 o
  -6   6   1       64.20       62.83      3.30 o
  -5   6   1        4.45        6.78      2.00 o
  -4   6   1        0.39       -1.13      1.35 o
  -3   6   1       21.76       20.25      2.29 o
  -2   6   1        1.64        2.09      1.39 o
  -1   6   1       34.83       50.11      3.53 o
   0   6   1     1395.90     1471.81     20.48 o
   1   6   1       55.79       46.95      2.96 o
   2   6   1       23.81       40.04      3.35 o
   3   6   1      283.24      293.98      6.81 o
   4   6   1       11.81       11.98      1.90 o
   5   6   1        8.68        8.28      1.84 o
   6   6   1        0.53       -1.31      1.31 o
   7   6   1      186.69      193.26      6.51 o
   8   6   1       44.22       46.11      4.57 o
   9   6   1        0.02       -3.27      3.36 o
  10   6   1       14.06       13.55      3.74 o
  11   6   1        9.19        8.38      3.47 o
  12   6   1        2.55        7.89      3.88 o
 -12   7   1       18.89       26.74      4.85 o
 -11   7   1       10.26       14.35      3.74 o
 -10   7   1        4.94        6.64      2.44 o
  -9   7   1        0.08       -0.22      1.84 o
  -8   7   1       63.39       61.94      4.07 o
  -7   7   1       22.82       21.25      2.37 o
  -6   7   1       30.05       28.30      2.57 o
  -5   7   1      147.13      133.45      5.42 o
  -4   7   1       58.86       63.29      4.18 o
  -3   7   1      187.77      185.87      6.06 o
  -2   7   1       82.63      100.96      5.51 o
  -1   7   1      118.26      146.55      6.69 o
   0   7   1        2.77        2.56      1.32 o
   1   7   1       72.73       64.99      3.64 o
   2   7   1        0.00       -0.23      1.71 o
   3   7   1      492.34      502.45     10.21 o
   4   7   1       80.71       64.10      3.77 o
   5   7   1      173.80      184.77      5.98 o
   6   7   1      101.78      101.26      4.90 o
   7   7   1      191.33      183.33      8.19 o
   8   7   1       34.93       35.44      3.58 o
   9   7   1        1.91        3.47      2.90 o
  10   7   1        0.06        0.29      2.73 o
  11   7   1        0.08        8.12      3.44 o
  12   7   1        7.06        0.93      7.91 o
 -12   8   1        0.77        1.62      3.68 o
 -11   8   1        5.86        7.10      4.36 o
 -10   8   1        1.29        2.82      2.21 o
  -9   8   1        7.25       11.89      2.57 o
  -8   8   1       33.32       36.75      3.12 o
  -7   8   1      122.45      109.69      4.90 o
  -6   8   1       36.81       32.11      2.81 o
  -5   8   1        0.33       -1.38      1.38 o
  -4   8   1      101.37       99.44      4.83 o
  -3   8   1       19.11       26.28      2.67 o
  -2   8   1       52.96       49.37      3.48 o
  -1   8   1      115.65      111.95      4.86 o
   0   8   1       67.80       66.98      3.76 o
   1   8   1       37.74       45.11      3.18 o
   2   8   1       24.55       27.83      3.88 o
   3   8   1       58.37       56.00      3.68 o
   4   8   1       57.05       60.68      3.92 o
   5   8   1       23.84       25.21      3.44 o
   6   8   1        9.28       11.96      2.40 o
   7   8   1       99.35       89.46      6.36 o
   8   8   1       32.56       37.40      3.62 o
   9   8   1       19.39       18.47      3.88 o
  10   8   1        0.06       -0.76      2.90 o
  11   8   1        0.28       -0.07      3.61 o
 -11   9   1        2.14        8.72      3.87 o
 -10   9   1        1.52        2.09      3.20 o
  -9   9   1       11.57       13.23      2.85 o
  -8   9   1        0.36        0.85      2.10 o
  -7   9   1       26.87       23.03      2.68 o
  -6   9   1        7.79        7.75      2.04 o
  -5   9   1        8.22        4.54      2.13 o
  -4   9   1      339.45      303.51      9.18 o
  -3   9   1       42.16       36.97      3.16 o
  -2   9   1        0.25        0.36      1.56 o
  -1   9   1       19.04       19.18      2.54 o
   0   9   1        0.26        1.39      2.51 o
   1   9   1      161.53      151.95      5.69 o
   2   9   1       23.39       29.90      2.95 o
   3   9   1      552.58      558.79     11.87 o
   4   9   1      426.31      405.71      9.81 o
   5   9   1       71.26       67.11      4.41 o
   6   9   1        7.27        7.79      2.41 o
   7   9   1       29.83       29.89      3.51 o
   8   9   1        8.29        6.87      3.21 o
   9   9   1        0.29        2.55      3.76 o
  10   9   1        0.09        3.05      3.91 o
 -11  10   1        3.81        1.24      7.29 o
 -10  10   1        4.53        7.11      3.30 o
  -9  10   1        3.64        0.23      2.37 o
  -8  10   1       14.51       15.21      2.67 o
  -7  10   1        0.17       -1.38      1.81 o
  -6  10   1       17.65       13.73      2.46 o
  -5  10   1        2.64        3.47      1.94 o
  -4  10   1       14.42       10.67      2.76 o
  -3  10   1        0.70        0.99      1.95 o
  -2  10   1      242.43      245.94      7.33 o
  -1  10   1      108.38      122.28      5.73 o
   0  10   1      566.59      519.82     11.33 o
   1  10   1        0.50       -0.32      1.87 o
   2  10   1       61.26       67.10      4.37 o
   3  10   1        7.37        5.31      2.12 o
   4  10   1       43.36       50.57      3.98 o
   5  10   1        8.29       10.20      2.49 o
   6  10   1        6.69        5.88      3.19 o
   7  10   1        7.33        5.39      2.44 o
   8  10   1       12.17       17.08      4.36 o
   9  10   1        1.09       -1.54      3.56 o
  10  10   1        0.28       -0.07      3.89 o
 -10  11   1        4.85       11.40      5.15 o
  -9  11   1        0.32        1.27      2.48 o
  -8  11   1        5.60        5.60      2.64 o
  -7  11   1        1.34        0.33      1.87 o
  -6  11   1        0.74       -1.73      1.86 o
  -5  11   1        7.12        8.35      2.39 o
  -4  11   1        2.22       -0.98      1.82 o
  -3  11   1      423.56      411.25     10.41 o
  -2  11   1        8.17        3.60      2.22 o
  -1  11   1      351.27      349.31      9.22 o
   0  11   1       15.98       17.44      2.84 o
   1  11   1       28.47       30.21      3.36 o
   2  11   1        3.29        2.86      2.20 o
   3  11   1        9.58        8.04      2.90 o
   4  11   1       60.22       66.97      4.82 o
   5  11   1       18.16       19.52      3.03 o
   6  11   1       11.26       13.33      3.89 o
   7  11   1        2.11        3.24      3.38 o
   8  11   1        0.30        1.93      3.73 o
   9  11   1        0.16       -4.36      6.36 o
  -9  12   1        5.65       10.66      3.78 o
  -8  12   1        0.45       -1.34      2.80 o
  -7  12   1        7.11       10.63      2.89 o
  -6  12   1       60.81       69.88      4.69 o
  -5  12   1        1.68       -1.31      2.05 o
  -4  12   1      138.40      153.69      6.74 o
  -3  12   1        0.64       -0.06      2.15 o
  -2  12   1       12.76       13.25      3.78 o
  -1  12   1       33.48       34.03      3.69 o
   0  12   1       51.42       50.91      4.25 o
   1  12   1       22.72       22.83      3.94 o
   2  12   1       22.11       23.46      3.21 o
   3  12   1        4.21        4.72      2.48 o
   4  12   1       24.19       21.27      3.71 o
   5  12   1       17.11       24.55      3.83 o
   6  12   1        1.81        5.45      2.92 o
   7  12   1        2.35        2.82      3.01 o
   8  12   1        2.49       -1.53      6.15 o
  -7  13   1        1.27        6.80      3.75 o
  -6  13   1        9.60       13.16      3.22 o
  -5  13   1       23.42       28.60      4.02 o
  -4  13   1        5.43       -0.84      2.61 o
  -3  13   1       16.89       19.66      3.57 o
  -2  13   1        0.53       -2.26      2.26 o
  -1  13   1       14.10        8.21      4.94 o
   0  13   1        7.00        8.66      4.40 o
   1  13   1       16.88       19.89      3.75 o
   2  13   1        4.59        8.92      3.02 o
   3  13   1        0.22        2.82      2.69 o
   4  13   1        0.02       -1.03      2.34 o
   5  13   1        7.24        4.68      4.01 o
   6  13   1        5.41       11.83      5.00 o
   7  13   1        1.10       -0.88      3.57 o
  -6  14   1        1.90        8.74      4.06 o
  -5  14   1        9.37       20.19      5.05 o
  -4  14   1        6.85        2.33      4.01 o
  -3  14   1        5.52        4.55      5.84 o
  -2  14   1        6.84        7.40      4.48 o
  -1  14   1        0.03       -2.26      2.93 o
   0  14   1        0.71        2.23      3.42 o
   1  14   1       11.62       15.46      3.77 o
   2  14   1        6.64        9.33      3.18 o
   3  14   1        0.06        1.30      2.93 o
   4  14   1        8.73        8.93      4.20 o
   5  14   1        4.27        7.09      6.51 o
  -3  15   1        0.11        1.59      4.81 o
  -2  15   1       12.41       12.45      5.96 o
  -1  15   1        0.27        2.43      4.59 o
   0  15   1        1.02        1.63      4.43 o
   1  15   1        3.23        2.42      4.72 o
   2  15   1        7.51        6.90      8.68 o
   3  15   1        0.12       -0.98      4.48 o
 -14   0   2       24.38        9.77      9.46 o
 -13   0   2        6.30        7.49      4.72 o
 -12   0   2        0.35        1.83      3.78 o
 -11   0   2       87.05       86.12      8.99 o
 -10   0   2       28.01       18.00      4.35 o
  -9   0   2        0.27       -1.29      2.23 o
  -8   0   2        0.14       -0.40      2.25 o
  -7   0   2       72.34       82.81      6.58 o
  -6   0   2      776.10      759.90     26.60 o
  -5   0   2      345.35      376.97      8.92 o
  -4   0   2     4049.72     3986.69     73.13 o
  -3   0   2      118.44       86.26      2.68 o
  -2   0   2      999.74     1006.22     15.86 o
  -1   0   2     4372.05     4186.04     71.21 o
   1   0   2    13934.09    13778.52    403.99 o
   2   0   2     9374.80     8841.94    150.87 o
   3   0   2     1121.89     1024.52     37.44 o
   4   0   2        3.66        1.36      4.03 o
   5   0   2        1.63        8.84      4.81 o
   6   0   2        0.49       -0.92      2.23 o
   7   0   2      169.74      175.42      7.19 o
   8   0   2      176.15      177.15     13.95 o
   9   0   2       13.74        2.35      6.20 o
  10   0   2       23.33       27.60      5.81 o
  11   0   2       21.51       13.42      7.13 o
  12   0   2        0.00        3.22      4.82 o
 -14   1   2        6.28        3.56      3.50 o
 -13   1   2        1.35        1.17      3.03 o
 -12   1   2       33.15       38.01      5.03 o
 -11   1   2       11.27       13.86      3.25 o
 -10   1   2       21.31       28.12      3.98 o
  -9   1   2       51.86       47.14      4.17 o
  -8   1   2       23.53       23.46      2.90 o
  -7   1   2      415.92      391.22      9.60 o
  -6   1   2        3.91        5.09      1.64 o
  -5   1   2       17.57       16.81      1.31 o
  -4   1   2      140.33      135.24      2.85 o
  -3   1   2     2109.75     1971.34     18.66 o
  -2   1   2      938.80      776.21      7.71 o
  -1   1   2      216.88      224.60      3.82 o
   0   1   2     1653.50     1717.23     19.97 o
   1   1   2     2734.84     2736.83     27.74 o
   2   1   2      622.63      576.26      7.89 o
   3   1   2      639.59      706.79     10.50 o
   4   1   2      655.17      585.67     10.31 o
   5   1   2      870.03      816.46     13.87 o
   6   1   2       51.81       48.76      4.01 o
   7   1   2       99.45       94.30      4.09 o
   8   1   2        3.90        2.12      1.51 o
   9   1   2       28.84       26.76      3.73 o
  10   1   2        4.44        2.60      2.73 o
  11   1   2        3.73       -2.53      2.53 o
  12   1   2        0.29       -2.57      3.11 o
 -14   2   2        1.57       -2.83      2.83 o
 -13   2   2       18.13       22.41      4.40 o
 -12   2   2       16.96       11.91      3.67 o
 -11   2   2        2.00        4.64      2.54 o
 -10   2   2       15.56       17.58      3.22 o
  -9   2   2      122.63      126.25      6.69 o
  -8   2   2        2.55        1.96      1.19 o
  -7   2   2      256.54      244.18      6.05 o
  -6   2   2      218.96      217.59      5.46 o
  -5   2   2      998.05      940.65     13.83 o
  -4   2   2      272.42      283.42      4.51 o
  -3   2   2      383.34      412.67      5.32 o
  -2   2   2     2363.13     2338.00     22.84 o
  -1   2   2      185.51      155.69      2.64 o
   0   2   2        0.97        1.75      0.81 o
   1   2   2      307.32      309.10      4.34 o
   2   2   2      324.85      329.19      5.06 o
   3   2   2      394.67      403.50      7.03 o
   4   2   2       10.37        8.35      1.68 o
   5   2   2       56.56       68.41      3.26 o
   6   2   2       38.49       44.55      2.84 o
   7   2   2      204.68      196.25      6.48 o
   8   2   2        2.79        1.39      2.74 o
   9   2   2        1.16        3.09      2.47 o
  10   2   2        0.37       -2.37      2.37 o
  11   2   2        0.38       -0.37      2.64 o
  12   2   2        6.39        9.83      3.93 o
 -14   3   2       18.63       23.04      4.39 o
 -13   3   2        8.53        7.59      2.90 o
 -12   3   2        0.28        3.70      2.73 o
 -11   3   2       19.07       19.82      5.69 o
 -10   3   2       98.19      100.80      5.80 o
  -9   3   2       82.27       79.81      3.78 o
  -8   3   2      156.50      153.18      5.01 o
  -7   3   2        1.39       -0.41      1.11 o
  -6   3   2      944.08      953.70     14.58 o
  -5   3   2      975.70      977.68     15.82 o
  -4   3   2       74.52       69.92      3.48 o
  -3   3   2       53.69       65.11      2.14 o
  -2   3   2      246.93      261.52      3.88 o
  -1   3   2       17.70       17.31      1.30 o
   0   3   2      374.91      382.49      5.16 o
   1   3   2       41.70       28.60      1.18 o
   2   3   2       10.36        9.26      1.05 o
   3   3   2      275.57      290.83      7.37 o
   4   3   2        9.47       10.00      1.42 o
   5   3   2      184.70      178.44      6.43 o
   6   3   2       25.76       27.15      2.76 o
   7   3   2       43.97       42.39      3.91 o
   8   3   2       30.48       30.43      3.67 o
   9   3   2        0.30        0.12      2.39 o
  10   3   2       22.60       28.24      5.26 o
  11   3   2        0.98        3.67      2.94 o
  12   3   2        5.31        8.90      4.27 o
 -14   4   2        3.33        2.28      3.67 o
 -13   4   2        3.57        7.03      3.12 o
 -12   4   2        4.11        6.87      3.08 o
 -11   4   2        0.55       -1.94      2.01 o
 -10   4   2        4.65        3.47      1.75 o
  -9   4   2       93.10       93.37      5.07 o
  -8   4   2      462.10      430.31      8.22 o
  -7   4   2      245.68      239.33      7.24 o
  -6   4   2      223.53      229.12      6.21 o
  -5   4   2       13.04        9.47      1.58 o
  -4   4   2       25.53       33.04      2.04 o
  -3   4   2     1241.69     1252.36     17.28 o
  -2   4   2       24.82       29.63      2.32 o
  -1   4   2      181.23      170.59      3.73 o
   0   4   2       63.25       65.52      2.14 o
   1   4   2      252.46      259.64      5.66 o
   2   4   2      380.99      371.57      6.05 o
   3   4   2       30.15       42.20      2.89 o
   4   4   2      315.94      305.79      6.18 o
   5   4   2      148.29      140.17      4.97 o
   6   4   2       12.64       16.23      2.25 o
   7   4   2        3.99        5.13      2.02 o
   8   4   2       26.29       24.27      3.68 o
   9   4   2       15.91       18.46      3.03 o
  10   4   2        5.10        4.91      2.73 o
  11   4   2        0.88        7.42      3.03 o
  12   4   2        0.01        1.68      3.20 o
 -13   5   2        0.03       -2.39      3.10 o
 -12   5   2       16.25       14.66      3.78 o
 -11   5   2       16.44       14.10      3.54 o
 -10   5   2       17.38       20.01      3.01 o
  -9   5   2       92.70       87.84      3.63 o
  -8   5   2      125.83      122.77      5.61 o
  -7   5   2      124.84      121.41      8.11 o
  -6   5   2        2.15        1.49      1.44 o
  -5   5   2       65.16       58.28      3.23 o
  -4   5   2      546.42      576.29     10.58 o
  -3   5   2      813.04      928.25     13.67 o
  -2   5   2     2284.61     2398.03     31.26 o
  -1   5   2     1462.58     1520.44     20.53 o
   0   5   2      683.74      693.47     10.46 o
   1   5   2       26.66       24.73      1.73 o
   2   5   2        9.67       14.55      1.40 o
   3   5   2        9.91       10.67      1.45 o
   4   5   2      156.06      146.26      4.69 o
   5   5   2       75.96       85.18      4.18 o
   6   5   2        2.14        2.49      2.05 o
   7   5   2       36.46       33.19      3.96 o
   8   5   2        0.04       -1.05      2.72 o
   9   5   2        6.18        0.89      2.54 o
  10   5   2        6.63        1.74      3.34 o
  11   5   2        4.74        5.92      3.48 o
  12   5   2        5.01       12.91      7.54 o
 -13   6   2        0.05        1.90      3.27 o
 -12   6   2       34.82       40.78      5.14 o
 -11   6   2        3.40        1.36      2.88 o
 -10   6   2      100.06       97.57      5.47 o
  -9   6   2        0.59        1.80      1.50 o
  -8   6   2       27.59       23.32      2.34 o
  -7   6   2        0.15       -1.41      1.41 o
  -6   6   2        0.71        1.63      1.49 o
  -5   6   2      148.95      132.19      4.83 o
  -4   6   2      508.44      480.61      9.59 o
  -3   6   2      119.90      120.18      4.57 o
  -2   6   2       12.44       15.70      1.60 o
  -1   6   2      763.64      753.27     11.62 o
   0   6   2        9.59        7.05      1.32 o
   1   6   2     1179.59     1224.95     17.54 o
   2   6   2       16.75       16.48      1.74 o
   3   6   2       74.45       66.39      3.50 o
   4   6   2       95.49       97.50      4.45 o
   5   6   2        4.42        3.06      1.66 o
   6   6   2       19.40       18.20      2.56 o
   7   6   2      138.53      138.82      7.28 o
   8   6   2       42.31       38.24      4.77 o
   9   6   2       25.21       22.28      3.80 o
  10   6   2       17.87       19.18      4.06 o
  11   6   2        6.78        2.84      3.87 o
 -13   7   2       17.01       14.27      4.83 o
 -12   7   2        1.53        0.52      3.25 o
 -11   7   2        0.22        3.84      3.10 o
 -10   7   2        1.55        3.36      2.20 o
  -9   7   2        4.79        3.01      1.68 o
  -8   7   2        1.09        0.67      1.53 o
  -7   7   2       39.57       42.11      3.46 o
  -6   7   2       14.53       12.52      2.15 o
  -5   7   2       23.87       24.95      2.59 o
  -4   7   2      166.76      159.57      6.54 o
  -3   7   2       26.26       32.09      2.60 o
  -2   7   2      206.35      202.37      5.45 o
  -1   7   2      109.15      117.31      3.84 o
   0   7   2       23.92       20.34      1.87 o
   1   7   2        8.09       11.24      1.75 o
   2   7   2      319.53      300.31     10.01 o
   3   7   2       16.84       14.66      2.12 o
   4   7   2       76.82       82.05      4.34 o
   5   7   2       10.12        6.73      1.97 o
   6   7   2       37.18       40.84      4.41 o
   7   7   2       10.29       11.08      2.48 o
   8   7   2       31.30       23.11      3.76 o
   9   7   2       15.30       15.00      4.10 o
  10   7   2       39.33       34.26      5.49 o
  11   7   2        1.92        1.90      4.01 o
 -12   8   2        1.41       -0.71      3.03 o
 -11   8   2        0.04        3.27      2.93 o
 -10   8   2        7.85        7.25      3.06 o
  -9   8   2       31.16       27.59      3.37 o
  -8   8   2       13.73       10.66      2.21 o
  -7   8   2       77.37       74.68      4.81 o
  -6   8   2      108.64      106.49      5.32 o
  -5   8   2        7.11        5.01      1.89 o
  -4   8   2        5.43        6.08      2.22 o
  -3   8   2       46.53       47.49      3.24 o
  -2   8   2        3.89        4.43      1.62 o
  -1   8   2       82.44       89.13      4.28 o
   0   8   2      111.93      111.46      4.59 o
   1   8   2        1.60       -0.36      1.35 o
   2   8   2        0.11        0.61      1.64 o
   3   8   2      125.39      125.60      6.32 o
   4   8   2        7.85        9.35      2.17 o
   5   8   2      556.76      578.33     14.03 o
   6   8   2       13.47       18.41      2.75 o
   7   8   2       42.19       40.43      3.79 o
   8   8   2        1.03        0.24      2.59 o
   9   8   2        0.69       -2.46      3.14 o
  10   8   2        1.79        6.06      4.07 o
 -11   9   2        0.36       -1.04      2.87 o
 -10   9   2        9.02        6.71      2.74 o
  -9   9   2       37.88       40.59      3.96 o
  -8   9   2        8.24        8.24      2.26 o
  -7   9   2        0.82        0.59      1.90 o
  -6   9   2       43.61       37.64      3.50 o
  -5   9   2       71.85       52.39      3.84 o
  -4   9   2       82.24       89.14      4.75 o
  -3   9   2       64.70       64.16      4.07 o
  -2   9   2       18.67       17.47      2.93 o
  -1   9   2       72.62       71.52      4.06 o
   0   9   2      162.32      165.41      5.71 o
   1   9   2       17.70       19.33      2.50 o
   2   9   2      495.16      501.06     10.91 o
   3   9   2        2.78        3.83      2.01 o
   4   9   2      134.68      134.83      5.83 o
   5   9   2        9.89        8.48      3.36 o
   6   9   2       24.19       22.73      3.54 o
   7   9   2       12.82       11.61      3.05 o
   8   9   2        0.43       -0.41      3.19 o
   9   9   2        7.67        9.37      5.58 o
  10   9   2        3.58        8.72      4.31 o
 -11  10   2        2.63        7.26      4.39 o
 -10  10   2        0.03        0.42      2.95 o
  -9  10   2       11.76       12.28      2.93 o
  -8  10   2        0.35        0.84      2.06 o
  -7  10   2        0.60       -1.58      2.17 o
  -6  10   2        7.40        6.27      2.30 o
  -5  10   2       40.04       30.22      3.37 o
  -4  10   2      113.81      101.10      5.35 o
  -3  10   2       17.15       17.18      2.60 o
  -2  10   2       95.28       75.30      4.58 o
  -1  10   2      588.70      566.44     12.08 o
   0  10   2      258.04      263.77      8.60 o
   1  10   2      351.65      372.88      9.24 o
   2  10   2       18.39       18.13      2.77 o
   3  10   2      100.52      113.67      6.14 o
   4  10   2       25.85       24.77      3.10 o
   5  10   2       27.26       33.17      4.74 o
   6  10   2        1.74        1.19      3.56 o
   7  10   2        0.00        0.56      2.44 o
   8  10   2        3.21        4.19      3.70 o
   9  10   2        0.11        4.13      4.01 o
 -10  11   2        0.30        2.13      4.36 o
  -9  11   2        4.04        4.85      4.90 o
  -8  11   2        7.50        8.67      3.77 o
  -7  11   2        0.30        2.39      2.52 o
  -6  11   2        0.36       -1.73      1.73 o
  -5  11   2        0.01       -0.25      1.89 o
  -4  11   2       82.54       81.96      6.75 o
  -3  11   2      106.88      110.66      5.80 o
  -2  11   2       20.17       19.87      2.86 o
  -1  11   2       13.60        9.47      2.37 o
   0  11   2        0.07       -1.69      1.69 o
   1  11   2      149.29      149.92      6.63 o
   2  11   2        0.87        0.69      2.22 o
   3  11   2        4.57        4.31      2.39 o
   4  11   2       32.78       44.65      4.99 o
   5  11   2        0.01        0.69      2.42 o
   6  11   2        5.15       10.56      3.09 o
   7  11   2       26.09       33.95      4.41 o
   8  11   2       12.24       17.92      4.86 o
  -9  12   2        1.40        9.93      3.70 o
  -8  12   2        9.11       12.92      3.55 o
  -7  12   2        7.55        6.20      2.64 o
  -6  12   2       10.96        9.43      2.95 o
  -5  12   2        2.40       -2.51      2.51 o
  -4  12   2       10.66       11.97      3.17 o
  -3  12   2       61.45       45.63      4.83 o
  -2  12   2       29.71       33.97      4.12 o
  -1  12   2        4.38        6.83      2.69 o
   0  12   2       26.78       22.55      3.62 o
   1  12   2        5.96        4.94      2.56 o
   2  12   2        8.26       10.15      3.10 o
   3  12   2       41.69       44.42      5.79 o
   4  12   2        9.99       11.39      3.78 o
   5  12   2       14.10       22.32      4.90 o
   6  12   2        1.16        2.25      2.80 o
   7  12   2        7.15       13.23      5.00 o
  -8  13   2       28.25       37.30      6.25 o
  -7  13   2        7.76       14.83      4.01 o
  -6  13   2       30.42       34.22      4.22 o
  -5  13   2       11.11        8.73      3.17 o
  -4  13   2        7.73        4.78      2.92 o
  -3  13   2        2.34        2.25      2.82 o
  -2  13   2       20.95       30.21      4.20 o
  -1  13   2        5.31        2.89      2.74 o
   0  13   2        4.56        6.28      2.87 o
   1  13   2        8.41       13.09      3.26 o
   2  13   2       15.24       16.51      3.85 o
   3  13   2       17.18       25.60      4.55 o
   4  13   2        2.48        7.18      2.95 o
   5  13   2        1.64        4.93      3.20 o
   6  13   2        1.72        2.47      4.32 o
  -6  14   2        4.65        7.15      5.43 o
  -5  14   2        6.29        7.81      5.86 o
  -4  14   2        2.92       -0.73      3.15 o
  -3  14   2        2.08        0.99      3.40 o
  -2  14   2        5.42        0.72      3.48 o
  -1  14   2        0.01       -1.40      3.16 o
   0  14   2        7.67       13.59      4.26 o
   1  14   2       14.13       22.13      4.75 o
   2  14   2        0.43        0.73      3.61 o
   3  14   2        0.29       -2.63      3.33 o
   4  14   2        2.45        1.33      5.06 o
  -3  15   2        1.35        6.54      5.97 o
  -2  15   2        0.00       -0.08      4.21 o
  -1  15   2        0.29        2.40      3.99 o
   0  15   2        1.09        5.24      4.38 o
   1  15   2        0.01       -2.97      3.33 o
   2  15   2        0.70       -3.44      3.44 o
 -14   1   3        1.29        7.02      3.83 o
 -13   1   3        4.51       -0.06      2.98 o
 -12   1   3       42.62       40.62      5.28 o
 -11   1   3        0.97        0.04      2.28 o
 -10   1   3        6.17        2.87      2.21 o
  -9   1   3      230.80      218.72      8.46 o
  -8   1   3       30.41       30.56      3.24 o
  -7   1   3       99.78       97.60      3.65 o
  -6   1   3        0.49        0.94      0.85 o
  -5   1   3      433.22      431.88      9.98 o
  -4   1   3      112.63      104.89      2.44 o
  -3   1   3        0.63        1.34      0.65 o
  -2   1   3      802.79      755.37      7.87 o
  -1   1   3      329.56      311.28      5.76 o
   0   1   3     3164.67     3205.72     36.83 o
   1   1   3      122.94      138.61      3.00 o
   2   1   3       36.24       41.22      2.25 o
   3   1   3      108.72      125.66      3.39 o
   4   1   3      928.40      932.04     15.30 o
   5   1   3        9.09        6.76      1.62 o
   6   1   3       29.10       37.88      2.93 o
   7   1   3       17.58       27.42      2.64 o
   8   1   3        0.54       -0.46      1.48 o
   9   1   3       37.05       32.00      4.40 o
  10   1   3        0.14       -1.73      2.72 o
  11   1   3        0.84        1.32      3.04 o
  12   1   3        3.65        4.11      3.81 o
 -14   2   3        2.73        3.31      3.11 o
 -13   2   3        0.02        0.14      3.77 o
 -12   2   3       18.85       22.17      3.96 o
 -11   2   3       25.61       15.19      5.53 o
 -10   2   3        0.21       -2.00      2.00 o
  -9   2   3      123.55      110.23      6.11 o
  -8   2   3       19.64       19.16      1.71 o
  -7   2   3       78.94       84.15      3.46 o
  -6   2   3      394.22      403.92      6.82 o
  -5   2   3        9.81       16.96      1.32 o
  -4   2   3      636.45      651.65      9.11 o
  -3   2   3      270.57      261.44      3.75 o
  -2   2   3      370.28      401.56      5.80 o
  -1   2   3      597.57      562.44      9.54 o
   0   2   3        0.19        2.73      0.81 o
   1   2   3       57.66       57.78      1.85 o
   2   2   3      121.16      121.78      3.04 o
   3   2   3     1786.93     1778.47     23.85 o
   4   2   3      511.70      510.29      9.59 o
   5   2   3       38.74       40.84      3.46 o
   6   2   3       19.79       19.85      2.25 o
   7   2   3       38.43       38.82      3.04 o
   8   2   3       10.38       11.32      2.78 o
   9   2   3       15.25       11.59      3.10 o
  10   2   3        1.11       -1.03      2.66 o
  11   2   3        6.22        6.30      3.26 o
  12   2   3        6.03       -2.65      3.66 o
 -14   3   3        5.29        6.98      3.56 o
 -13   3   3        5.95        6.71      2.87 o
 -12   3   3        1.64        2.17      2.74 o
 -11   3   3        8.15        5.92      3.15 o
 -10   3   3        0.17        0.69      1.90 o
  -9   3   3        2.61        0.92      1.47 o
  -8   3   3       56.67       54.35      3.18 o
  -7   3   3        5.73       11.02      1.68 o
  -6   3   3      100.22      100.51      4.37 o
  -5   3   3       17.80       19.07      1.53 o
  -4   3   3      964.34      951.68     15.04 o
  -3   3   3      228.85      267.25      4.10 o
  -2   3   3        2.14        6.34      1.01 o
  -1   3   3     1164.38     1153.02     15.64 o
   0   3   3      114.08      107.37      2.55 o
   1   3   3      376.03      375.24      5.16 o
   2   3   3      111.85      120.79      2.95 o
   3   3   3        1.48        1.32      0.94 o
   4   3   3      641.88      701.60     12.68 o
   5   3   3       65.96       68.62      3.64 o
   6   3   3       16.25       20.44      2.38 o
   7   3   3        1.38       -0.09      1.59 o
   8   3   3        2.30        0.09      2.09 o
   9   3   3        2.25        3.52      2.78 o
  10   3   3        0.31       -1.72      2.65 o
  11   3   3        1.67        2.11      3.40 o
  12   3   3        0.50        0.17      4.60 o
 -14   4   3        0.99        3.56      3.65 o
 -13   4   3        0.43       -2.68      2.73 o
 -12   4   3       16.80        7.78      3.83 o
 -11   4   3       77.42       70.76      5.84 o
 -10   4   3       39.26       38.67      3.39 o
  -9   4   3       18.99       18.69      2.24 o
  -8   4   3       33.57       37.60      3.05 o
  -7   4   3       33.92       35.64      4.43 o
  -6   4   3       60.85       58.83      3.32 o
  -5   4   3      359.89      384.59      9.19 o
  -4   4   3        8.47       17.73      1.45 o
  -3   4   3       83.51       91.57      4.75 o
  -2   4   3       10.13       14.87      0.93 o
  -1   4   3      755.68      793.47     11.60 o
   0   4   3       78.37       60.86      2.99 o
   1   4   3     1788.74     1837.52     22.70 o
   2   4   3      224.85      264.49      4.87 o
   3   4   3        3.61        6.24      1.25 o
   4   4   3       14.62       10.96      1.78 o
   5   4   3        5.45        3.96      1.59 o
   6   4   3        0.32        2.15      1.53 o
   7   4   3      104.42      100.39      6.79 o
   8   4   3        9.44       10.93      2.65 o
   9   4   3        6.73        8.09      2.73 o
  10   4   3        0.14       -2.27      2.27 o
  11   4   3        0.33        0.19      3.33 o
 -13   5   3        0.05       -2.18      2.94 o
 -12   5   3        0.18       -0.25      2.75 o
 -11   5   3       12.11        5.25      2.76 o
 -10   5   3       21.24       20.05      2.79 o
  -9   5   3        1.85        2.51      1.76 o
  -8   5   3        7.24        5.79      1.83 o
  -7   5   3       78.94       86.35      4.38 o
  -6   5   3      134.03      128.26      5.20 o
  -5   5   3        5.60        8.22      1.59 o
  -4   5   3       13.47        6.33      1.31 o
  -3   5   3      220.83      238.01      4.86 o
  -2   5   3      369.18      377.08      7.34 o
  -1   5   3      270.99      301.65      4.57 o
   0   5   3      108.77      127.45      3.63 o
   1   5   3      276.31      260.43      7.11 o
   2   5   3       10.41        6.80      1.21 o
   3   5   3      117.15      120.99      3.52 o
   4   5   3        0.23       -1.15      1.15 o
   5   5   3        1.56       -1.45      1.45 o
   6   5   3        0.09       -1.11      1.82 o
   7   5   3        7.45        4.34      2.73 o
   8   5   3        6.15        4.66      3.60 o
   9   5   3       12.75       10.72      3.36 o
  10   5   3       15.58       11.52      4.22 o
  11   5   3        1.06        7.37      4.26 o
 -13   6   3        0.91        1.20      3.08 o
 -12   6   3        2.73        4.04      3.04 o
 -11   6   3       19.82       14.92      4.45 o
 -10   6   3        3.38        4.05      2.90 o
  -9   6   3        5.26        5.51      2.01 o
  -8   6   3       18.09       23.64      2.73 o
  -7   6   3       89.61       86.74      4.56 o
  -6   6   3      104.26      105.11      4.80 o
  -5   6   3      513.41      501.58     10.14 o
  -4   6   3      217.83      246.58      7.92 o
  -3   6   3      751.25      729.89     11.51 o
  -2   6   3        0.19        0.98      0.93 o
  -1   6   3        1.25       -0.61      0.67 o
   0   6   3       68.50       62.73      3.13 o
   1   6   3      161.92      173.38      3.99 o
   2   6   3        9.28        6.34      1.21 o
   3   6   3       46.12       61.02      3.69 o
   4   6   3        0.37       -0.69      1.32 o
   5   6   3       11.58       12.44      2.21 o
   6   6   3       44.23       47.96      4.23 o
   7   6   3        1.61       -0.67      2.17 o
   8   6   3        0.71        2.41      2.70 o
   9   6   3        0.98        2.41      3.30 o
  10   6   3        0.14       -2.99      2.99 o
  11   6   3        5.40       16.14      4.79 o
 -13   7   3        0.28        3.97      4.03 o
 -12   7   3        6.55        4.95      3.10 o
 -11   7   3        1.80        3.92      3.16 o
 -10   7   3       81.90       74.52      4.96 o
  -9   7   3       17.25       13.18      2.26 o
  -8   7   3       12.38       11.84      2.34 o
  -7   7   3       11.52       16.20      2.41 o
  -6   7   3       22.11       18.87      2.45 o
  -5   7   3        0.10        0.59      1.47 o
  -4   7   3      301.69      282.37      7.44 o
  -3   7   3      100.59      108.51      3.82 o
  -2   7   3       18.73       18.76      2.88 o
  -1   7   3       90.40       91.12      3.29 o
   0   7   3      258.31      255.63      5.54 o
   1   7   3      156.71      156.67      6.50 o
   2   7   3       71.82       68.14      4.03 o
   3   7   3        4.09        7.69      1.80 o
   4   7   3       20.24       21.50      2.75 o
   5   7   3       26.88       26.84      2.94 o
   6   7   3       18.45       18.01      3.91 o
   7   7   3       14.88       16.57      3.33 o
   8   7   3        0.10       -0.11      3.02 o
   9   7   3        0.24       -0.04      3.08 o
  10   7   3        1.16        0.63      3.70 o
 -12   8   3        3.32       -0.11      4.63 o
 -11   8   3        0.07        0.18      3.46 o
 -10   8   3       12.26       10.62      2.60 o
  -9   8   3        7.88        6.59      2.11 o
  -8   8   3       14.35       22.39      3.60 o
  -7   8   3      299.75      277.88      7.93 o
  -6   8   3        3.31        4.70      1.85 o
  -5   8   3       24.40       23.18      3.44 o
  -4   8   3       51.71       57.73      3.60 o
  -3   8   3       47.98       47.61      3.21 o
  -2   8   3      141.93      142.10      4.47 o
  -1   8   3        0.79        1.21      1.25 o
   0   8   3       70.09       73.75      5.49 o
   1   8   3      130.48      129.71      4.42 o
   2   8   3       20.78       21.44      2.47 o
   3   8   3       29.66       30.15      2.82 o
   4   8   3        3.44        6.98      2.98 o
   5   8   3        0.22        1.31      1.85 o
   6   8   3        9.65        8.60      3.00 o
   7   8   3        8.88       12.98      3.03 o
   8   8   3        3.85        2.16      3.12 o
   9   8   3       24.25       25.19      5.40 o
  10   8   3        1.20        5.35      4.48 o
 -12   9   3        4.94        8.23      4.98 o
 -11   9   3        2.03        1.15      3.80 o
 -10   9   3       14.53       22.40      3.81 o
  -9   9   3        4.17        5.41      2.39 o
  -8   9   3        5.66       -1.87      1.87 o
  -7   9   3        2.02       -1.82      1.82 o
  -6   9   3       42.61       36.00      3.37 o
  -5   9   3        6.19        6.85      1.95 o
  -4   9   3        0.00       -0.96      1.56 o
  -3   9   3        0.08        0.43      1.54 o
  -2   9   3      193.98      185.69      5.96 o
  -1   9   3       35.72       35.42      2.99 o
   0   9   3        0.00        3.33      1.69 o
   1   9   3       37.55       39.40      4.05 o
   2   9   3      104.32       98.90      4.95 o
   3   9   3        8.76       10.94      2.22 o
   4   9   3       18.39       15.24      3.01 o
   5   9   3        5.33        5.97      2.61 o
   6   9   3       34.51       36.15      5.24 o
   7   9   3       27.87       33.66      6.24 o
   8   9   3        7.43       11.40      4.14 o
   9   9   3        0.00       -3.22      3.22 o
 -11  10   3       10.10        7.13      4.58 o
 -10  10   3        1.68        6.52      3.13 o
  -9  10   3        1.13        5.08      2.81 o
  -8  10   3        0.01       -0.57      2.80 o
  -7  10   3       36.07       35.79      4.23 o
  -6  10   3        7.99        7.57      2.71 o
  -5  10   3       15.22       12.20      2.50 o
  -4  10   3        0.05       -0.69      1.70 o
  -3  10   3       24.13       13.00      2.34 o
  -2  10   3       14.71       13.15      2.31 o
  -1  10   3      104.02       99.43      5.02 o
   0  10   3        1.36       -0.72      1.64 o
   1  10   3        9.71        2.81      2.62 o
   2  10   3        0.18        2.94      2.93 o
   3  10   3       14.33       16.39      3.27 o
   4  10   3        4.40        4.95      3.20 o
   5  10   3        4.23        4.19      2.64 o
   6  10   3        0.39        2.97      2.61 o
   7  10   3        0.03        0.14      2.65 o
   8  10   3       16.98       15.58      4.73 o
 -10  11   3        0.51        1.93      3.99 o
  -9  11   3        1.33        2.28      2.76 o
  -8  11   3        4.35       -0.09      2.82 o
  -7  11   3        3.71        0.67      2.51 o
  -6  11   3       11.86        9.44      2.93 o
  -5  11   3        4.59        6.57      2.78 o
  -4  11   3        0.41        0.22      2.22 o
  -3  11   3       11.71       18.05      3.34 o
  -2  11   3      245.55      215.90      8.80 o
  -1  11   3       12.62        9.04      2.85 o
   0  11   3       19.16       16.72      3.81 o
   1  11   3        1.11        5.08      2.51 o
   2  11   3        0.00        2.05      2.35 o
   3  11   3        3.48        8.70      2.90 o
   4  11   3        0.56        4.17      2.63 o
   5  11   3       22.95       22.65      3.96 o
   6  11   3       50.95       63.49      8.98 o
   7  11   3        6.32        6.42      4.35 o
   8  11   3        0.53        2.54      4.22 o
  -9  12   3        0.39        4.83      4.50 o
  -8  12   3        0.27        2.45      3.05 o
  -7  12   3        5.46        8.66      3.37 o
  -6  12   3        1.55        2.88      2.56 o
  -5  12   3       27.16       26.86      4.08 o
  -4  12   3       26.34       29.19      4.31 o
  -3  12   3        0.24        1.83      2.46 o
  -2  12   3        1.63       -1.77      2.22 o
  -1  12   3       15.62       13.20      3.05 o
   0  12   3        2.32        3.52      2.62 o
   1  12   3       63.85       65.46      6.54 o
   2  12   3        5.68        4.71      2.72 o
   3  12   3        0.52        0.43      2.41 o
   4  12   3       11.35        6.89      3.33 o
   5  12   3        5.88        4.33      3.17 o
   6  12   3       24.40       35.34      4.98 o
   7  12   3        0.49        3.97      4.41 o
  -8  13   3        1.45       -0.63      3.72 o
  -7  13   3        3.86        3.69      5.81 o
  -6  13   3        8.69       14.61      6.06 o
  -5  13   3        9.98        8.61      3.39 o
  -4  13   3        0.77        6.98      3.27 o
  -3  13   3        6.61        7.46      3.15 o
  -2  13   3        2.01        6.39      2.79 o
  -1  13   3        5.18        6.38      3.09 o
   0  13   3        3.72        3.00      2.63 o
   1  13   3       10.48        9.82      3.59 o
   2  13   3        1.32       -3.25      4.25 o
   3  13   3       17.56       25.74      4.09 o
   4  13   3        6.49       10.89      3.44 o
   5  13   3        1.09        6.06      5.69 o
  -6  14   3        0.03        1.86      4.28 o
  -5  14   3       13.98       20.62      5.35 o
  -4  14   3        0.75       -3.22      3.22 o
  -3  14   3        7.83        8.76      4.32 o
  -2  14   3        1.75        4.72      4.08 o
  -1  14   3        0.99        2.73      3.96 o
   0  14   3        1.96        1.33      3.39 o
   1  14   3        0.93        6.84      3.86 o
   2  14   3        1.28       -3.03      3.46 o
   3  14   3       13.39       12.75      4.33 o
  -2  15   3        0.02       -0.80      3.64 o
  -1  15   3       15.39       17.42      5.13 o
   0  15   3        0.01        0.65      3.72 o
 -14   0   4       45.36       36.89      7.39 o
 -13   0   4       15.28       19.32      6.28 o
 -12   0   4        0.00       -4.65      4.65 o
 -11   0   4      136.51      137.24     10.85 o
 -10   0   4        0.89       -0.53      4.57 o
  -9   0   4        1.06       -1.24      1.97 o
  -8   0   4       20.74       26.06      2.75 o
  -7   0   4      273.53      294.99      8.50 o
  -6   0   4        8.16       17.52      2.25 o
  -5   0   4      271.89      315.68      7.23 o
  -4   0   4      344.14      411.46     10.64 o
  -3   0   4     3527.13     3767.19     65.54 o
  -2   0   4       63.72       79.15      4.03 o
  -1   0   4       96.45       94.89      3.06 o
   0   0   4      329.85      342.12      7.54 o
   1   0   4       14.15       12.58      1.76 o
   2   0   4     1916.16     1944.56     35.84 o
   3   0   4      488.89      454.35     13.43 o
   4   0   4      194.61      179.03      7.95 o
   5   0   4      141.47      122.62      7.95 o
   6   0   4       84.49       91.18      8.95 o
   7   0   4        0.33        1.34      2.10 o
   8   0   4       32.84       32.49      6.20 o
   9   0   4        1.34        4.17      3.93 o
  10   0   4        0.52       -3.50      3.50 o
  11   0   4        1.60        5.12      5.58 o
 -14   1   4        6.96        5.38      5.60 o
 -13   1   4        3.26       -0.17      2.78 o
 -12   1   4       19.69       17.58      3.58 o
 -11   1   4       55.68       59.82      5.23 o
 -10   1   4       25.01       25.90      3.57 o
  -9   1   4        2.17        2.84      1.37 o
  -8   1   4       22.85       31.99      2.18 o
  -7   1   4       15.69       19.75      1.76 o
  -6   1   4       18.69       16.16      1.79 o
  -5   1   4       40.31       41.17      2.04 o
  -4   1   4       59.47       58.54      2.20 o
  -3   1   4        5.75        1.81      0.64 o
  -2   1   4      436.21      448.91      6.82 o
  -1   1   4      449.11      477.47      7.09 o
   0   1   4      554.03      578.31      8.50 o
   1   1   4        0.26        0.01      0.63 o
   2   1   4      707.18      721.01     10.03 o
   3   1   4      757.86      746.96     11.55 o
   4   1   4        0.60        0.59      1.29 o
   5   1   4      236.39      225.45      6.11 o
   6   1   4      106.01      100.07      4.76 o
   7   1   4        0.26        1.38      1.60 o
   8   1   4        0.28       -1.88      2.00 o
   9   1   4       12.42       16.15      3.96 o
  10   1   4        0.06       -2.09      2.62 o
  11   1   4        0.03       -3.14      3.23 o
 -14   2   4        0.18       -0.30      2.95 o
 -13   2   4        6.40        6.77      3.05 o
 -12   2   4        4.37        5.32      3.00 o
 -11   2   4       31.15       34.52      3.85 o
 -10   2   4        1.41        3.30      2.25 o
  -9   2   4      105.38      115.44      4.16 o
  -8   2   4      288.83      281.75      7.20 o
  -7   2   4        6.55        7.95      1.56 o
  -6   2   4       13.30        7.94      1.53 o
  -5   2   4        3.84        2.87      1.01 o
  -4   2   4       55.43       59.37      2.28 o
  -3   2   4      461.94      449.14      7.17 o
  -2   2   4      274.11      291.01      6.31 o
  -1   2   4      190.22      206.17      6.22 o
   0   2   4      839.85      906.64     12.60 o
   1   2   4      411.31      420.36      5.97 o
   2   2   4      130.86      127.92      3.26 o
   3   2   4      265.28      263.73      6.53 o
   4   2   4       25.50       25.24      2.27 o
   5   2   4       51.63       57.15      3.44 o
   6   2   4      132.43      128.05      7.45 o
   7   2   4        0.23        0.53      1.66 o
   8   2   4        2.44        2.80      2.35 o
   9   2   4        4.80        6.52      2.91 o
  10   2   4        0.86        4.07      3.36 o
  11   2   4        3.58        2.59      4.01 o
 -14   3   4        0.04       -2.92      2.92 o
 -13   3   4        2.35        2.56      2.54 o
 -12   3   4       41.11       42.62      4.45 o
 -11   3   4       13.86       17.64      3.16 o
 -10   3   4       34.37       33.28      3.58 o
  -9   3   4       51.91       52.98      3.67 o
  -8   3   4       34.60       34.61      5.16 o
  -7   3   4        0.04        0.56      1.19 o
  -6   3   4       24.59       34.80      2.31 o
  -5   3   4      256.14      256.43      4.90 o
  -4   3   4       26.30       30.67      3.01 o
  -3   3   4      388.99      416.65      6.95 o
  -2   3   4        0.09        0.74      0.61 o
  -1   3   4       10.54       13.71      1.90 o
   0   3   4        2.93        1.94      0.87 o
   1   3   4      203.58      244.86      5.19 o
   2   3   4       71.73       62.27      3.61 o
   3   3   4      305.31      325.48      5.77 o
   4   3   4       16.05       16.07      1.81 o
   5   3   4       59.75       60.55      3.58 o
   6   3   4      136.15      138.60      5.52 o
   7   3   4        2.56        3.38      1.85 o
   8   3   4        7.83        3.15      2.98 o
   9   3   4        4.13        5.94      3.04 o
  10   3   4       11.06       14.16      4.74 o
  11   3   4        7.70        5.60      4.36 o
 -14   4   4        0.10        4.64      3.45 o
 -13   4   4        0.60        2.29      3.13 o
 -12   4   4        2.72        6.79      3.19 o
 -11   4   4       32.65       32.33      4.20 o
 -10   4   4        0.00        0.01      2.20 o
  -9   4   4       68.90       66.82      4.16 o
  -8   4   4        1.00       -0.20      1.45 o
  -7   4   4       83.38       86.33      4.26 o
  -6   4   4      431.21      427.33      8.29 o
  -5   4   4       30.74       32.06      1.96 o
  -4   4   4       14.38       18.01      1.62 o
  -3   4   4      536.72      542.42      8.78 o
  -2   4   4      269.44      293.08      8.21 o
  -1   4   4       41.06       50.56      3.91 o
   0   4   4      221.61      237.95      4.19 o
   1   4   4      212.72      233.58      4.90 o
   2   4   4      169.61      190.63      4.83 o
   3   4   4        2.04        3.20      1.22 o
   4   4   4        7.11       10.76      1.78 o
   5   4   4      107.17      111.74      4.95 o
   6   4   4        0.38        0.72      1.46 o
   7   4   4        0.74        0.69      1.70 o
   8   4   4        2.38        0.46      2.16 o
   9   4   4        7.69        8.93      4.08 o
  10   4   4        4.43       -0.08      4.33 o
  11   4   4        2.89        7.09      4.07 o
 -14   5   4        0.00        2.60      3.81 o
 -13   5   4        2.98        4.26      4.79 o
 -12   5   4        5.30        9.52      3.21 o
 -11   5   4        6.69       10.56      3.22 o
 -10   5   4        0.29       -1.74      1.74 o
  -9   5   4       78.29       81.18      6.02 o
  -8   5   4      285.95      284.09      7.61 o
  -7   5   4        0.23        1.65      1.45 o
  -6   5   4      734.14      692.60     12.86 o
  -5   5   4      286.03      273.50      6.90 o
  -4   5   4       97.61       98.63      3.48 o
  -3   5   4      697.57      737.38     11.60 o
  -2   5   4      467.17      488.10      8.25 o
  -1   5   4      335.05      369.64      6.68 o
   0   5   4      106.64      120.18      3.47 o
   1   5   4        0.02       -0.40      0.99 o
   2   5   4        2.18        3.87      1.07 o
   3   5   4       40.43       34.73      2.78 o
   4   5   4       23.32       21.91      2.29 o
   5   5   4       17.72       20.22      2.45 o
   6   5   4       13.34       13.36      2.44 o
   7   5   4        0.07        0.39      2.24 o
   8   5   4       45.22       42.46      5.47 o
   9   5   4        0.01       -2.89      2.89 o
  10   5   4       18.82       19.89      5.05 o
 -13   6   4        8.34       -1.36      3.66 o
 -12   6   4       24.26       20.47      4.89 o
 -11   6   4       17.80       21.85      4.34 o
 -10   6   4        1.63        3.18      2.07 o
  -9   6   4       12.57       17.57      2.68 o
  -8   6   4      106.80      110.06      5.37 o
  -7   6   4       20.73       23.60      2.62 o
  -6   6   4       55.33       45.58      4.72 o
  -5   6   4       23.70       20.33      1.92 o
  -4   6   4       90.39       87.63      4.83 o
  -3   6   4       13.66       14.47      1.37 o
  -2   6   4       32.42       39.76      2.37 o
  -1   6   4      600.96      628.71     10.44 o
   0   6   4       54.83       58.04      2.86 o
   1   6   4        2.06        0.70      1.02 o
   2   6   4       29.11       31.10      3.09 o
   3   6   4       99.41       87.73      3.75 o
   4   6   4        7.54        8.02      1.87 o
   5   6   4        0.76       -1.67      1.67 o
   6   6   4        8.38        8.11      3.11 o
   7   6   4       18.69       18.83      4.09 o
   8   6   4       11.99       12.78      4.08 o
   9   6   4        0.47        1.62      3.40 o
  10   6   4        1.77        2.27      3.56 o
 -13   7   4        1.10        2.90      3.79 o
 -12   7   4        8.13        8.65      4.19 o
 -11   7   4        0.76       -1.43      3.04 o
 -10   7   4        0.19        0.13      1.95 o
  -9   7   4       18.97       18.85      3.94 o
  -8   7   4       13.49       16.63      2.60 o
  -7   7   4        0.63        0.55      1.81 o
  -6   7   4        4.38        3.71      1.60 o
  -5   7   4       69.95       72.03      3.89 o
  -4   7   4       54.58       57.44      3.71 o
  -3   7   4        6.82       10.21      1.47 o
  -2   7   4       70.58       82.18      2.87 o
  -1   7   4        1.50        1.56      1.31 o
   0   7   4        5.61        7.75      1.96 o
   1   7   4       45.13       46.55      2.81 o
   2   7   4       41.91       48.41      3.46 o
   3   7   4       13.77       10.96      1.98 o
   4   7   4        8.13        5.55      1.86 o
   5   7   4        5.11        0.47      1.99 o
   6   7   4       12.63        8.85      3.34 o
   7   7   4        0.56       -2.78      3.04 o
   8   7   4        0.07       -1.55      2.69 o
   9   7   4       13.24       16.85      4.62 o
  10   7   4        0.00       -2.49      3.77 o
 -12   8   4        1.18        2.12      3.92 o
 -11   8   4        0.00       -3.06      3.06 o
 -10   8   4       13.51       20.75      3.66 o
  -9   8   4        0.16        3.54      2.35 o
  -8   8   4        2.77       -0.25      1.85 o
  -7   8   4       24.34       22.36      2.87 o
  -6   8   4       73.86       78.43      4.52 o
  -5   8   4       59.15       50.81      5.59 o
  -4   8   4      154.50      148.47      5.50 o
  -3   8   4       51.80       55.21      4.71 o
  -2   8   4       21.83       22.63      2.51 o
  -1   8   4        0.19       -0.98      0.98 o
   0   8   4        0.57        0.52      1.40 o
   1   8   4       74.70       79.35      3.93 o
   2   8   4        8.05        9.97      2.39 o
   3   8   4      213.11      206.04      8.62 o
   4   8   4       19.21       19.30      3.15 o
   5   8   4        5.41        5.60      2.44 o
   6   8   4       26.60       21.20      4.36 o
   7   8   4       16.52       16.68      4.27 o
   8   8   4        5.66       10.63      5.03 o
   9   8   4        1.57       -3.33      3.42 o
 -12   9   4        0.71        3.50      4.23 o
 -11   9   4        1.44        3.12      3.79 o
 -10   9   4        0.45       -0.38      2.37 o
  -9   9   4       80.81       87.44      6.50 o
  -8   9   4        0.94        4.02      2.49 o
  -7   9   4       20.50       15.82      3.15 o
  -6   9   4       76.81       62.73      5.12 o
  -5   9   4      110.50       97.43      5.99 o
  -4   9   4       37.61       38.41      3.95 o
  -3   9   4       11.89       15.29      3.40 o
  -2   9   4       28.66       28.90      3.46 o
  -1   9   4      164.83      148.36      7.91 o
   0   9   4      163.82      177.37      7.23 o
   1   9   4      118.23      115.36      6.37 o
   2   9   4        0.12        0.07      2.01 o
   3   9   4       71.20       77.51      5.58 o
   4   9   4        0.35        3.50      2.32 o
   5   9   4        8.75       13.53      3.09 o
   6   9   4        1.34        2.43      2.47 o
   7   9   4        8.47        6.94      3.84 o
   8   9   4        0.00       -1.93      3.42 o
 -11  10   4        0.68        3.28      3.77 o
 -10  10   4        1.10        6.11      3.04 o
  -9  10   4        7.23       14.29      4.36 o
  -8  10   4        0.02        1.80      2.38 o
  -7  10   4        6.92       10.23      3.02 o
  -6  10   4        9.74       10.66      2.98 o
  -5  10   4       12.22        8.20      2.63 o
  -4  10   4      102.94       98.88      6.33 o
  -3  10   4      164.08      157.86      7.50 o
  -2  10   4        4.11        2.11      2.14 o
  -1  10   4       26.80       36.02      3.96 o
   0  10   4      118.35      109.97      6.51 o
   1  10   4       97.47       86.68      5.87 o
   2  10   4       24.95       38.33      4.15 o
   3  10   4       12.69       18.54      3.38 o
   4  10   4       54.38       59.50     10.32 o
   5  10   4        1.96        4.01      2.55 o
   6  10   4        0.76        0.41      2.70 o
   7  10   4       12.99       11.92      4.50 o
   8  10   4        0.38        1.55      3.87 o
 -10  11   4        2.53        7.21      3.35 o
  -9  11   4        0.55        8.72      3.05 o
  -8  11   4        0.12        3.02      3.54 o
  -7  11   4        4.42        6.63      2.91 o
  -6  11   4        7.48       11.86      3.29 o
  -5  11   4       21.47       18.38      3.55 o
  -4  11   4        1.25        1.68      2.31 o
  -3  11   4       13.27       10.53      2.95 o
  -2  11   4        0.12        0.18      2.17 o
  -1  11   4       58.75       60.51      5.06 o
   0  11   4       26.96       17.86      3.38 o
   1  11   4        0.23        0.69      2.34 o
   2  11   4       16.31       11.98      3.05 o
   3  11   4       20.67       32.66      4.24 o
   4  11   4        3.73        3.25      2.74 o
   5  11   4        0.70       -1.98      2.43 o
   6  11   4       20.23       27.99      4.48 o
   7  11   4        4.70        4.69      4.52 o
  -9  12   4        0.05       -3.23      3.89 o
  -8  12   4        0.09       -1.41      2.72 o
  -7  12   4        4.97       13.94      3.50 o
  -6  12   4       12.93       11.20      4.58 o
  -5  12   4        2.03        4.97      2.76 o
  -4  12   4        3.36        5.64      2.83 o
  -3  12   4        6.13        7.49      2.90 o
  -2  12   4       23.17       22.74      3.73 o
  -1  12   4        0.06       -0.03      2.22 o
   0  12   4        1.65        0.75      2.47 o
   1  12   4        0.47        0.53      2.54 o
   2  12   4       11.28       11.71      3.40 o
   3  12   4        0.14       -0.11      2.90 o
   4  12   4       28.96       36.13      5.33 o
   5  12   4        0.06        0.87      3.00 o
   6  12   4        0.29       -3.31      3.31 o
  -7  13   4        4.08        7.09      4.27 o
  -6  13   4        0.78        5.54      4.00 o
  -5  13   4        2.75        3.15      4.38 o
  -4  13   4        6.18        4.48      2.95 o
  -3  13   4        0.06        1.73      2.58 o
  -2  13   4        3.26        5.72      3.52 o
  -1  13   4        0.27        5.25      2.74 o
   0  13   4        5.86        6.64      3.15 o
   1  13   4        0.01        0.86      3.27 o
   2  13   4        1.23        2.28      2.88 o
   3  13   4        6.70        7.17      4.13 o
   4  13   4        0.73        3.49      3.56 o
  -5  14   4        0.24        5.49      4.16 o
  -4  14   4        0.12       -2.97      3.22 o
  -3  14   4        0.39        3.91      3.41 o
  -2  14   4        1.60        0.69      3.36 o
  -1  14   4        0.53        1.67      3.45 o
   0  14   4        0.51        4.88      3.67 o
   1  14   4       28.46       43.19      6.37 o
   2  14   4        0.01       -4.28      4.28 o
 -14   1   5        0.00        2.76      2.86 o
 -13   1   5        7.64        6.29      3.35 o
 -12   1   5        1.37        0.40      2.60 o
 -11   1   5       10.62       12.24      3.05 o
 -10   1   5        1.81        3.12      1.58 o
  -9   1   5       53.71       54.54      3.04 o
  -8   1   5       42.56       36.87      2.35 o
  -7   1   5      177.35      184.19      4.41 o
  -6   1   5      540.20      578.00     10.44 o
  -5   1   5      160.19      184.34      4.23 o
  -4   1   5       23.34       22.21      1.86 o
  -3   1   5       47.59       54.39      3.29 o
  -2   1   5      526.76      595.25      9.11 o
  -1   1   5      368.47      395.41      6.40 o
   0   1   5       15.37       13.17      1.28 o
   1   1   5       95.38      104.92      3.10 o
   2   1   5      103.57      101.07      3.28 o
   3   1   5       28.92       34.43      2.53 o
   4   1   5        0.16       -1.16      1.31 o
   5   1   5       14.86       12.40      2.81 o
   6   1   5      218.55      230.11      6.78 o
   7   1   5        0.91        1.75      2.65 o
   8   1   5       12.14       21.31      4.57 o
   9   1   5       10.65        9.13      3.92 o
  10   1   5        2.70        0.88      3.94 o
 -14   2   5        2.29        3.72      3.00 o
 -13   2   5        0.03        0.25      2.57 o
 -12   2   5       12.47       10.71      2.94 o
 -11   2   5       42.18       36.96      3.90 o
 -10   2   5        3.63        2.81      1.88 o
  -9   2   5        8.91        9.95      1.66 o
  -8   2   5       72.01       87.96      4.78 o
  -7   2   5       13.20       16.19      2.03 o
  -6   2   5       93.31       96.73      3.78 o
  -5   2   5      425.46      454.39      7.70 o
  -4   2   5      453.29      499.89      9.11 o
  -3   2   5      320.32      351.47      6.03 o
  -2   2   5       29.52       38.09      1.56 o
  -1   2   5       50.09       58.12      1.91 o
   0   2   5      117.69      124.84      3.07 o
   1   2   5      110.06      111.05      4.16 o
   2   2   5      272.45      276.80      6.18 o
   3   2   5       85.77       92.05      5.45 o
   4   2   5      209.95      194.21      5.55 o
   5   2   5       99.73      100.93      7.63 o
   6   2   5        0.22       -1.22      1.66 o
   7   2   5        0.62        3.27      2.34 o
   8   2   5       18.48       18.01      4.02 o
   9   2   5        7.12        6.99      3.63 o
  10   2   5        7.94        2.87      4.42 o
 -14   3   5        1.44        3.40      3.76 o
 -13   3   5        2.74        9.01      3.50 o
 -12   3   5        1.25        0.23      2.77 o
 -11   3   5        5.41       10.47      3.12 o
 -10   3   5        0.00        2.99      2.27 o
  -9   3   5       30.48       27.12      4.95 o
  -8   3   5       32.74       35.79      2.94 o
  -7   3   5        0.16        0.86      1.40 o
  -6   3   5       30.13       26.20      2.22 o
  -5   3   5       61.54       50.97      2.82 o
  -4   3   5        0.11       -0.84      1.05 o
  -3   3   5       22.58       23.85      1.76 o
  -2   3   5      208.89      205.11      6.89 o
  -1   3   5      592.85      638.99     14.93 o
   0   3   5      292.99      273.20      5.45 o
   1   3   5       31.50       30.80      2.06 o
   2   3   5       37.96       41.24      2.11 o
   3   3   5       54.84       62.12      2.96 o
   4   3   5       11.43       13.08      1.76 o
   5   3   5      180.28      191.34      5.25 o
   6   3   5       15.45       20.59      2.69 o
   7   3   5       21.36       22.18      4.02 o
   8   3   5        3.82        3.53      3.28 o
   9   3   5        4.44        4.64      3.40 o
  10   3   5        2.02        9.94      6.91 o
 -14   4   5        0.02       11.46      4.49 o
 -13   4   5       11.57       15.68      4.63 o
 -12   4   5        0.02        3.76      2.87 o
 -11   4   5        1.76       -0.29      2.62 o
 -10   4   5       32.92       34.82      4.12 o
  -9   4   5      218.95      224.61      7.88 o
  -8   4   5       21.24       22.13      2.55 o
  -7   4   5      204.19      214.56      5.47 o
  -6   4   5       84.20       84.41      3.45 o
  -5   4   5        4.23        9.61      1.20 o
  -4   4   5      212.49      191.76      4.55 o
  -3   4   5      152.06      142.50      3.44 o
  -2   4   5       19.56       15.62      3.11 o
  -1   4   5        5.85        7.24      1.84 o
   0   4   5       52.14       54.34      2.26 o
   1   4   5        2.70        4.96      1.27 o
   2   4   5       27.93       34.17      2.53 o
   3   4   5       80.71       89.91      5.21 o
   4   4   5        5.88        9.06      1.83 o
   5   4   5       12.59       13.73      2.61 o
   6   4   5       33.03       33.03      4.27 o
   7   4   5        0.05        0.77      2.64 o
   8   4   5       59.22       53.60      5.97 o
   9   4   5        0.98        3.47      3.36 o
  10   4   5        0.65        1.54      4.72 o
 -14   5   5        9.34        7.60      6.07 o
 -13   5   5        0.18        6.00      4.02 o
 -12   5   5        0.27        1.94      3.46 o
 -11   5   5       27.36       34.99      4.70 o
 -10   5   5        7.26        5.02      2.17 o
  -9   5   5        0.13       -0.62      2.00 o
  -8   5   5       32.39       33.18      3.09 o
  -7   5   5        4.31        7.19      1.81 o
  -6   5   5       11.42       11.43      1.64 o
  -5   5   5       24.13       26.35      1.84 o
  -4   5   5      297.54      294.67      6.11 o
  -3   5   5       35.04       36.24      2.07 o
  -2   5   5        3.74        4.40      1.00 o
  -1   5   5       13.12       13.07      1.52 o
   0   5   5       75.86       70.45      2.65 o
   1   5   5       35.36       38.00      2.50 o
   2   5   5        0.02       -0.14      1.65 o
   3   5   5        1.63        0.90      1.33 o
   4   5   5        5.74        6.70      1.97 o
   5   5   5       14.88        8.72      2.79 o
   6   5   5        4.04        4.41      2.82 o
   7   5   5       12.51        7.36      3.23 o
   8   5   5        7.41        7.92      3.56 o
   9   5   5        0.26       -1.93      3.30 o
  10   5   5        2.30        5.49      4.14 o
 -13   6   5        0.06        5.10      4.20 o
 -12   6   5        0.08        1.59      4.03 o
 -11   6   5       19.77       17.78      5.17 o
 -10   6   5       22.23       22.77      3.56 o
  -9   6   5       89.51       85.10      6.04 o
  -8   6   5        0.27       -0.53      1.60 o
  -7   6   5      112.91      108.31      5.08 o
  -6   6   5       93.28       94.74      3.85 o
  -5   6   5       22.55       24.92      2.51 o
  -4   6   5       42.08       40.08      2.76 o
  -3   6   5      308.20      286.26      6.51 o
  -2   6   5      133.95      128.57      5.66 o
  -1   6   5      175.63      162.32      4.53 o
   0   6   5        1.22        1.84      1.08 o
   1   6   5       41.89       43.88      3.46 o
   2   6   5       10.91       17.97      2.24 o
   3   6   5        8.31        7.19      2.40 o
   4   6   5       23.29       23.47      3.71 o
   5   6   5        3.79        5.36      2.81 o
   6   6   5       17.43       20.23      4.04 o
   7   6   5       15.38       14.18      3.93 o
   8   6   5        4.15        8.32      3.63 o
   9   6   5        0.31       -1.27      3.31 o
 -13   7   5        2.29        1.95      3.94 o
 -12   7   5        0.02       -0.31      6.18 o
 -11   7   5        6.67        1.13      3.21 o
 -10   7   5       27.63       21.18      4.16 o
  -9   7   5       35.27       27.53      3.73 o
  -8   7   5        0.20        2.23      2.08 o
  -7   7   5        1.45       -1.82      1.82 o
  -6   7   5       42.85       43.12      3.18 o
  -5   7   5        6.98        8.79      1.67 o
  -4   7   5      232.84      214.13      9.17 o
  -3   7   5       23.55       23.56      2.39 o
  -2   7   5      316.78      301.72     10.75 o
  -1   7   5        6.85        6.81      1.66 o
   0   7   5      123.95      112.23      4.31 o
   1   7   5      423.42      410.10      8.99 o
   2   7   5      148.84      154.62      6.64 o
   3   7   5       22.50       20.24      2.93 o
   4   7   5       29.12       26.59      3.92 o
   5   7   5       39.17       41.60      5.68 o
   6   7   5       13.43       13.99      3.65 o
   7   7   5        0.03       -2.48      2.82 o
   8   7   5        1.88        3.39      5.30 o
   9   7   5        0.50       -1.26      5.08 o
 -12   8   5        0.92        1.91      3.70 o
 -11   8   5        5.20       10.20      3.93 o
 -10   8   5        2.46        0.08      4.48 o
  -9   8   5        2.21        2.18      2.53 o
  -8   8   5       49.82       45.29      4.50 o
  -7   8   5      148.50      133.92      7.19 o
  -6   8   5      108.68      103.53      6.16 o
  -5   8   5       20.59       24.31      3.11 o
  -4   8   5       22.48       21.54      2.96 o
  -3   8   5       40.55       37.72      3.53 o
  -2   8   5       23.93       33.43      8.24 o
  -1   8   5       39.65       39.97      3.55 o
   0   8   5       38.82       42.91      3.88 o
   1   8   5       50.24       55.85      4.30 o
   2   8   5       12.17       10.06      2.95 o
   3   8   5       25.86       24.22      3.50 o
   4   8   5       22.63       26.23      3.58 o
   5   8   5        2.51        1.65      2.75 o
   6   8   5        3.42        4.61      3.49 o
   7   8   5        3.53        3.26      3.36 o
   8   8   5        3.94        8.07      3.87 o
 -12   9   5        1.49       -3.57      5.43 o
 -11   9   5        5.66        7.12      3.99 o
 -10   9   5        2.97        4.19      2.82 o
  -9   9   5       19.73       15.54      3.53 o
  -8   9   5       15.07       19.14      3.42 o
  -7   9   5        0.02        3.20      2.43 o
  -6   9   5        6.26       10.19      2.73 o
  -5   9   5       18.26       14.36      2.97 o
  -4   9   5        1.89        3.42      2.10 o
  -3   9   5        0.53        0.32      1.87 o
  -2   9   5       47.26       43.50      3.97 o
  -1   9   5        1.09       -1.20      1.87 o
   0   9   5      248.44      246.92      8.58 o
   1   9   5       20.88       19.43      3.14 o
   2   9   5        0.00        1.94      2.22 o
   3   9   5       10.17       15.37      3.07 o
   4   9   5       63.67       68.48      5.49 o
   5   9   5       43.48       45.73      6.42 o
   6   9   5        1.04       -2.69      2.69 o
   7   9   5        5.66        5.34      3.96 o
   8   9   5        5.77        6.36      7.13 o
 -11  10   5        0.23        5.60      4.11 o
 -10  10   5        3.07        7.19      3.14 o
  -9  10   5        1.15        1.68      2.40 o
  -8  10   5        0.20        0.26      2.51 o
  -7  10   5       12.81       14.08      3.54 o
  -6  10   5        0.09       -0.72      2.07 o
  -5  10   5       10.78       11.41      2.87 o
  -4  10   5       64.93       59.93      4.97 o
  -3  10   5       27.51       17.99      3.18 o
  -2  10   5        2.24        1.62      2.21 o
  -1  10   5       19.37       19.05      3.31 o
   0  10   5        5.67        6.81      3.69 o
   1  10   5        9.12        8.18      2.74 o
   2  10   5        2.47        1.18      2.69 o
   3  10   5        4.28        7.97      2.74 o
   4  10   5       10.36       12.83      3.30 o
   5  10   5        1.03        1.62      3.01 o
   6  10   5        1.03       -0.05      3.65 o
   7  10   5        7.38       12.41      4.50 o
 -10  11   5        1.51        4.68      3.16 o
  -9  11   5        1.09        8.67      4.46 o
  -8  11   5        0.80        2.54      2.79 o
  -7  11   5       15.72       18.20      3.69 o
  -6  11   5        0.10       -2.12      2.24 o
  -5  11   5        1.92        3.36      2.49 o
  -4  11   5       11.34       13.56      3.21 o
  -3  11   5        9.65        6.32      2.59 o
  -2  11   5       27.00       20.82      3.48 o
  -1  11   5       57.69       59.46      5.11 o
   0  11   5        0.13        0.85      2.23 o
   1  11   5       23.16       28.35      4.00 o
   2  11   5        4.99        2.78      2.80 o
   3  11   5        0.07       -2.38      2.38 o
   4  11   5        8.95        9.22      3.30 o
   5  11   5        1.31        0.60      3.11 o
   6  11   5       12.49       13.82      4.60 o
  -9  12   5        3.24        9.93      7.13 o
  -8  12   5        0.00       -1.58      3.67 o
  -7  12   5        1.18        5.49      3.12 o
  -6  12   5        4.97        6.51      3.09 o
  -5  12   5        3.28        7.48      2.92 o
  -4  12   5        2.54        9.86      3.73 o
  -3  12   5        0.01        1.89      3.45 o
  -2  12   5        1.73        5.55      2.66 o
  -1  12   5        5.74        6.09      2.81 o
   0  12   5        6.64        4.97      3.03 o
   1  12   5       35.88       34.66      4.56 o
   2  12   5       13.59       16.18      3.46 o
   3  12   5        3.75        6.24      3.91 o
   4  12   5        5.94       12.44      3.59 o
   5  12   5        0.10        1.14      3.79 o
  -7  13   5        1.03        3.91      3.84 o
  -6  13   5        5.96        9.46      4.18 o
  -5  13   5        3.20        0.24      3.50 o
  -4  13   5        0.55        1.14      3.56 o
  -3  13   5        1.17        3.09      3.40 o
  -2  13   5        5.84        0.99      2.96 o
  -1  13   5        0.12       -0.44      3.05 o
   0  13   5        0.01       -3.09      3.09 o
   1  13   5        0.27       -2.26      2.90 o
   2  13   5        0.96        0.42      3.37 o
   3  13   5        9.98        5.25      3.74 o
  -4  14   5        1.31       10.27      7.34 o
  -3  14   5        8.02       11.66      4.15 o
  -2  14   5        0.41       -0.98      3.10 o
  -1  14   5        2.71        0.24      3.56 o
   0  14   5        9.63       18.47      4.89 o
 -14   0   6       36.90       43.82      7.98 o
 -13   0   6        0.00       -4.39      8.92 o
 -12   0   6        1.34        6.52      4.39 o
 -11   0   6       81.58       85.00      9.85 o
 -10   0   6      267.16      275.23     25.67 o
  -9   0   6       59.93       65.23      8.90 o
  -8   0   6       13.69       11.49      2.78 o
  -7   0   6        2.64        1.30      1.49 o
  -6   0   6        2.51        2.89      1.54 o
  -5   0   6      114.95      122.58      6.07 o
  -4   0   6     1683.78     1907.14     35.06 o
  -3   0   6      161.08      199.98     19.39 o
  -2   0   6       71.41       89.61      3.31 o
  -1   0   6      168.39      176.04      4.97 o
   0   0   6        5.64        9.92      2.25 o
   1   0   6      164.38      163.46      5.42 o
   2   0   6       14.01       15.18      2.45 o
   3   0   6       50.28       52.28      4.92 o
   4   0   6      511.70      526.95     16.55 o
   5   0   6       53.20       76.97      9.93 o
   6   0   6       29.77       33.03      5.26 o
   7   0   6      199.96      233.55     17.37 o
   8   0   6       48.26       35.51      8.84 o
   9   0   6        4.91        6.98      6.82 o
 -14   1   6        0.00        0.76      3.17 o
 -13   1   6       56.81       58.47      5.61 o
 -12   1   6        0.64        2.27      2.48 o
 -11   1   6       40.59       52.26      4.37 o
 -10   1   6       15.08       13.55      2.27 o
  -9   1   6       21.04       25.38      2.60 o
  -8   1   6       20.14       23.85      2.10 o
  -7   1   6      386.85      388.07      7.66 o
  -6   1   6        0.78       -0.18      1.08 o
  -5   1   6       82.82       81.06      2.77 o
  -4   1   6      144.25      153.56      3.28 o
  -3   1   6        1.55        2.29      0.99 o
  -2   1   6      484.28      509.40      8.09 o
  -1   1   6      391.65      425.67      9.46 o
   0   1   6      194.63      196.69      4.32 o
   1   1   6       25.79       25.63      1.76 o
   2   1   6        0.40       -0.46      1.12 o
   3   1   6        0.02        2.00      1.60 o
   4   1   6      144.70      141.42      5.62 o
   5   1   6        7.10        6.44      2.26 o
   6   1   6       21.06       16.93      3.57 o
   7   1   6       14.26       14.11      3.64 o
   8   1   6       11.48       21.58      5.42 o
   9   1   6        7.32        8.11      5.01 o
 -14   2   6        2.30        5.08      4.92 o
 -13   2   6        4.66        6.67      3.41 o
 -12   2   6       26.51       34.92      4.10 o
 -11   2   6       10.40       16.35      3.02 o
 -10   2   6       73.19       71.04      6.13 o
  -9   2   6       38.37       44.83      3.02 o
  -8   2   6      280.85      277.22      7.11 o
  -7   2   6        7.72        4.55      1.54 o
  -6   2   6        1.51       -0.07      1.05 o
  -5   2   6      100.00      109.76      3.55 o
  -4   2   6        9.69        9.83      1.26 o
  -3   2   6       46.50       34.21      2.41 o
  -2   2   6       19.79       23.81      1.51 o
  -1   2   6       95.15       93.04      3.34 o
   0   2   6        0.54        0.71      0.96 o
   1   2   6        3.50        2.98      1.31 o
   2   2   6       47.92       54.86      2.44 o
   3   2   6        5.43        4.52      1.56 o
   4   2   6      237.22      251.18      7.27 o
   5   2   6        1.87        6.61      3.34 o
   6   2   6        1.52       -0.58      2.48 o
   7   2   6        6.15        1.72      2.94 o
   8   2   6       39.48       40.51     12.10 o
   9   2   6        4.78        5.74      4.39 o
 -14   3   6        0.14       -2.53      3.76 o
 -13   3   6        1.78        1.50      3.41 o
 -12   3   6        7.56       10.80      3.79 o
 -11   3   6       68.29       73.95      5.78 o
 -10   3   6       42.90       46.95      4.52 o
  -9   3   6      176.65      183.41      6.66 o
  -8   3   6       31.48       37.86      3.49 o
  -7   3   6        0.16        1.51      1.36 o
  -6   3   6      170.26      168.15      6.07 o
  -5   3   6       25.31       23.15      2.04 o
  -4   3   6        5.93        5.39      1.19 o
  -3   3   6        2.15        3.17      1.04 o
  -2   3   6        6.13        7.97      2.02 o
  -1   3   6        8.61        8.48      2.16 o
   0   3   6      112.17       94.24      3.79 o
   1   3   6      182.69      192.66      7.83 o
   2   3   6       13.53       17.30      2.78 o
   3   3   6       22.93       22.15      3.18 o
   4   3   6        0.84       -2.11      2.11 o
   5   3   6        6.41        7.23      2.73 o
   6   3   6        9.47        5.78      3.08 o
   7   3   6       36.00       34.46      4.90 o
   8   3   6        1.33       -2.74      2.74 o
   9   3   6        4.56        8.75     10.62 o
 -14   4   6        0.00       -3.23      3.62 o
 -13   4   6        0.53       -0.38      3.64 o
 -12   4   6        0.11       -2.07      3.04 o
 -11   4   6       30.07       33.85      5.10 o
 -10   4   6        2.54        2.57      2.80 o
  -9   4   6       17.32       20.71      3.17 o
  -8   4   6       41.53       45.19      3.81 o
  -7   4   6        6.92       10.61      2.66 o
  -6   4   6      369.05      363.89      8.97 o
  -5   4   6       33.04       32.16      3.96 o
  -4   4   6        0.61        2.10      1.28 o
  -3   4   6       20.76       18.20      1.57 o
  -2   4   6      336.56      344.56     12.50 o
  -1   4   6      491.07      488.05     27.91 o
   0   4   6       28.50       29.67      3.53 o
   1   4   6       26.72       26.99      2.28 o
   2   4   6       71.96       74.03      5.05 o
   3   4   6        1.03       -0.14      2.12 o
   4   4   6        0.01       -0.35      1.96 o
   5   4   6        0.50        0.25      2.38 o
   6   4   6        0.12       -1.80      2.48 o
   7   4   6        0.08       -1.88      2.79 o
   8   4   6        0.58       -1.25      3.39 o
   9   4   6        1.10        0.04      4.57 o
 -13   5   6       10.88        2.43      3.81 o
 -12   5   6       16.86       12.28      4.14 o
 -11   5   6       20.96       10.72      4.06 o
 -10   5   6       49.00       50.84      5.64 o
  -9   5   6        2.16       -0.74      2.50 o
  -8   5   6       47.32       44.45      4.06 o
  -7   5   6      291.91      244.85     16.87 o
  -6   5   6      498.04      482.37     10.07 o
  -5   5   6      728.92      728.46     13.09 o
  -4   5   6      510.06      506.35     11.15 o
  -3   5   6      143.58      134.71      4.66 o
  -2   5   6       41.29       46.06      4.48 o
  -1   5   6       58.33       44.11      5.36 o
   0   5   6        2.78        3.42      1.21 o
   1   5   6        0.03       -1.16      1.16 o
   2   5   6        5.90        5.77      2.12 o
   3   5   6        0.09        1.75      2.03 o
   4   5   6        2.03        3.96      2.43 o
   5   5   6        3.39        3.68      3.59 o
   6   5   6        4.88        4.37      3.13 o
   7   5   6        0.57       -3.24      3.24 o
   8   5   6        4.48        5.04      3.52 o
   9   5   6       10.21       10.91      5.10 o
 -13   6   6        6.57        8.71      4.36 o
 -12   6   6        2.85        5.84      3.67 o
 -11   6   6        3.39        7.84      4.84 o
 -10   6   6        0.14       -2.77      2.77 o
  -9   6   6       17.97       12.96      2.94 o
  -8   6   6        9.14        5.54      2.28 o
  -7   6   6       25.63       25.06      3.21 o
  -6   6   6      141.80      126.65      7.57 o
  -5   6   6       10.52        9.71      1.96 o
  -4   6   6      421.01      417.70      8.64 o
  -3   6   6      253.25      229.08      5.51 o
  -2   6   6      498.37      470.50      8.88 o
  -1   6   6       29.24       24.13      1.66 o
   0   6   6       47.38       49.12      3.77 o
   1   6   6       61.50       67.65      5.75 o
   2   6   6        9.43        8.29      2.50 o
   3   6   6       21.87       23.17      4.63 o
   4   6   6        8.41        7.67      2.65 o
   5   6   6        1.75        1.40      2.58 o
   6   6   6       18.75       12.64      4.41 o
   7   6   6        1.06       -0.55      3.01 o
   8   6   6        5.62        2.93      3.84 o
 -13   7   6        4.69        7.96      5.55 o
 -12   7   6        8.51       10.05      4.65 o
 -11   7   6        0.06        3.35      3.60 o
 -10   7   6        0.71        6.30      2.82 o
  -9   7   6       15.70       15.07      3.32 o
  -8   7   6        7.46        8.05      2.70 o
  -7   7   6        0.14        0.04      2.08 o
  -6   7   6       10.28        8.18      3.11 o
  -5   7   6       17.33       21.36      2.87 o
  -4   7   6       84.93       75.73      4.57 o
  -3   7   6       60.56       58.41      3.26 o
  -2   7   6      137.74      152.13      6.45 o
  -1   7   6      231.92      227.43      5.77 o
   0   7   6       21.44       23.13      2.78 o
   1   7   6      104.69      106.47      5.30 o
   2   7   6        0.31       -3.49      3.78 o
   3   7   6       99.44      105.90      6.99 o
   4   7   6        2.00        4.37      2.92 o
   5   7   6       40.18       40.37      8.51 o
   6   7   6        1.20       -0.01      2.87 o
   7   7   6        1.48        2.51      4.53 o
   8   7   6        0.70        0.84      3.71 o
 -12   8   6        1.33       10.56      4.47 o
 -11   8   6        6.61        9.10      3.90 o
 -10   8   6        2.62        6.25      2.90 o
  -9   8   6       18.85       22.54      3.63 o
  -8   8   6        8.42       13.32      3.12 o
  -7   8   6        8.23        0.88      2.29 o
  -6   8   6        2.33        0.88      2.13 o
  -5   8   6       44.67       43.03      3.92 o
  -4   8   6       79.59       67.41      4.66 o
  -3   8   6       61.55       59.82      4.88 o
  -2   8   6        8.06        6.93      2.03 o
  -1   8   6      113.71      115.74      6.42 o
   0   8   6       37.90       39.27      3.68 o
   1   8   6       59.50       58.66      4.53 o
   2   8   6      423.83      424.19     17.01 o
   3   8   6        7.76        4.03      2.94 o
   4   8   6      131.64      139.39      8.73 o
   5   8   6        6.65       12.97      4.67 o
   6   8   6        1.21       -1.34      2.84 o
   7   8   6        0.34       -0.88      3.34 o
 -11   9   6        0.17       -1.94      3.38 o
 -10   9   6        8.39       16.07      3.60 o
  -9   9   6        0.43        1.11      2.46 o
  -8   9   6       24.20       26.60      3.89 o
  -7   9   6        8.05        7.15      2.69 o
  -6   9   6       14.12        8.21      2.62 o
  -5   9   6        0.31        0.30      2.10 o
  -4   9   6        8.95        8.53      2.42 o
  -3   9   6       10.68        8.01      2.43 o
  -2   9   6       36.47       38.92      3.78 o
  -1   9   6        2.03        1.95      2.01 o
   0   9   6       25.64       28.08      3.57 o
   1   9   6      125.68      128.27      6.57 o
   2   9   6      112.06      135.34      7.34 o
   3   9   6        8.53        9.72      2.88 o
   4   9   6        4.22        6.90      4.33 o
   5   9   6       25.39       37.91      7.26 o
   6   9   6        5.79        3.60      3.85 o
 -10  10   6        1.23        0.47      2.93 o
  -9  10   6        1.81       -0.58      2.48 o
  -8  10   6        1.46        2.14      2.74 o
  -7  10   6       10.60       12.48      3.22 o
  -6  10   6        0.27        0.01      2.18 o
  -5  10   6       16.38       19.35      3.46 o
  -4  10   6        0.13        3.80      2.20 o
  -3  10   6        0.75        0.91      2.26 o
  -2  10   6      117.44      122.58      6.87 o
  -1  10   6       26.38       26.20      3.68 o
   0  10   6        0.34        1.35      2.14 o
   1  10   6        0.14        3.06      2.38 o
   2  10   6       41.18       42.18      4.65 o
   3  10   6        1.04        0.06      2.38 o
   4  10   6       15.27       16.21      3.57 o
   5  10   6        8.83        9.13      3.96 o
   6  10   6        0.87        0.09      3.60 o
  -9  11   6        0.20        5.10      3.23 o
  -8  11   6        0.13        1.48      2.61 o
  -7  11   6        0.29       -0.41      3.16 o
  -6  11   6        0.03        1.51      2.63 o
  -5  11   6       28.34       37.79      4.39 o
  -4  11   6       23.26       33.65      4.21 o
  -3  11   6        0.31       -0.48      2.15 o
  -2  11   6       10.56        9.26      3.72 o
  -1  11   6        0.20        4.24      2.33 o
   0  11   6        0.30        2.52      2.48 o
   1  11   6       24.77       20.44      3.68 o
   2  11   6        4.66        3.39      2.78 o
   3  11   6        0.01        1.66      3.36 o
   4  11   6        3.49        6.26      3.22 o
   5  11   6       10.91       17.51      5.05 o
  -8  12   6        0.01        0.45      3.32 o
  -7  12   6        0.73        7.02      3.62 o
  -6  12   6        4.83        2.45      3.37 o
  -5  12   6        0.27       -0.82      4.89 o
  -4  12   6        1.30        1.62      2.98 o
  -3  12   6        0.39        1.83      3.04 o
  -2  12   6        0.19        0.89      2.55 o
  -1  12   6        8.64       16.95      4.02 o
   0  12   6        2.62        6.97      5.63 o
   1  12   6        6.54        6.61      3.51 o
   2  12   6        0.42       -0.11      3.44 o
   3  12   6        0.07       -0.42      3.28 o
  -6  13   6        2.90        7.03      3.78 o
  -5  13   6        0.82        3.80      3.83 o
  -4  13   6        2.97        0.39      4.26 o
  -3  13   6        0.31       -2.11      3.06 o
  -2  13   6        0.44        3.00      3.62 o
  -1  13   6        0.19       -3.16      3.26 o
   0  13   6        1.15        5.24      3.63 o
   1  13   6        0.07       -1.76      3.31 o
 -14   1   7        0.04        3.89      4.26 o
 -13   1   7        4.26        5.19      4.99 o
 -12   1   7       32.09       47.29      5.26 o
 -11   1   7       11.82       13.64      3.40 o
 -10   1   7        1.23       -2.08      2.08 o
  -9   1   7       40.58       47.44      3.71 o
  -8   1   7      126.80      123.68      4.28 o
  -7   1   7       71.95       66.72      3.10 o
  -6   1   7       81.44       96.51      5.03 o
  -5   1   7       95.47      100.79      3.89 o
  -4   1   7       55.64       68.48      3.07 o
  -3   1   7       14.25       17.12      1.69 o
  -2   1   7       16.17       18.69      2.50 o
  -1   1   7        5.28        5.22      1.27 o
   0   1   7        0.13        0.42      1.12 o
   1   1   7       50.90       56.66      3.43 o
   2   1   7      109.05       97.31     10.95 o
   3   1   7       60.18       65.78      4.89 o
   4   1   7        4.67        2.66      2.41 o
   5   1   7      154.28      150.28     10.29 o
   6   1   7      102.65       99.55      8.93 o
   7   1   7        7.67        8.84      4.24 o
   8   1   7        0.11       -1.30      3.75 o
 -14   2   7        8.12       -0.25      4.58 o
 -13   2   7        0.00       -3.11      3.11 o
 -12   2   7       25.13       30.40      5.17 o
 -11   2   7      138.91      132.89      9.68 o
 -10   2   7       26.60       29.03      5.60 o
  -9   2   7       15.36       21.16      2.63 o
  -8   2   7       43.08       42.34      3.56 o
  -7   2   7        0.00        3.96      1.99 o
  -6   2   7        3.28        3.58      1.21 o
  -5   2   7      125.91      113.81      4.32 o
  -4   2   7       28.79       26.16      2.40 o
  -3   2   7       68.16       66.53      2.80 o
  -2   2   7       38.30       47.19      2.51 o
  -1   2   7      159.97      155.84      4.29 o
   0   2   7       15.59       21.50      2.08 o
   1   2   7      146.24      146.72     10.68 o
   2   2   7      284.42      281.68      8.65 o
   3   2   7       19.67       21.49      4.99 o
   4   2   7       56.01       57.99      7.53 o
   5   2   7        0.97        1.35      5.43 o
   6   2   7        0.69        2.22      4.34 o
   7   2   7       15.34       15.77      5.01 o
   8   2   7        1.48       -3.67      3.67 o
 -14   3   7        3.73        0.71      6.44 o
 -13   3   7        2.55       -3.15      3.15 o
 -12   3   7        1.78        1.18      3.21 o
 -11   3   7       20.54       20.13      4.28 o
 -10   3   7       24.76       29.70      4.47 o
  -9   3   7      115.34      120.92      7.62 o
  -8   3   7      338.95      316.31     21.76 o
  -7   3   7        2.18        0.61      2.11 o
  -6   3   7      184.78      172.16      7.50 o
  -5   3   7       51.44       50.58      3.10 o
  -4   3   7        2.22        3.89      1.25 o
  -3   3   7        5.01        5.84      1.14 o
  -2   3   7      136.98      131.21      7.98 o
  -1   3   7      305.35      294.92      8.82 o
   0   3   7       85.73       80.32      3.31 o
   1   3   7      921.61      899.88     16.50 o
   2   3   7        0.73       -0.01      1.64 o
   3   3   7       20.29       21.51      3.23 o
   4   3   7        0.01       -2.27      3.71 o
   5   3   7        9.80       11.57      3.27 o
   6   3   7       16.36        4.20      3.71 o
   7   3   7        5.25        2.37      3.86 o
   8   3   7        0.01       -3.50      3.50 o
 -13   4   7        4.46       10.76      4.41 o
 -12   4   7        0.13       -1.02      4.37 o
 -11   4   7        6.57        8.81      3.65 o
 -10   4   7       72.88       64.50      6.27 o
  -9   4   7       30.66       31.56      4.88 o
  -8   4   7      611.92      618.20     16.48 o
  -7   4   7       68.13       69.09      7.44 o
  -6   4   7       70.45       72.32      5.13 o
  -5   4   7      195.55      179.72      5.40 o
  -4   4   7      353.76      341.90      8.53 o
  -3   4   7      164.24      146.18      8.41 o
  -2   4   7      743.65      725.08     21.38 o
  -1   4   7        8.05       11.98      3.28 o
   0   4   7      153.34      148.59      4.37 o
   1   4   7       11.35       12.58      2.86 o
   2   4   7       15.92       11.77      2.48 o
   3   4   7        0.01       -1.85      1.85 o
   4   4   7        3.91        2.93      2.53 o
   5   4   7        4.03        2.09      2.71 o
   6   4   7        2.14        1.77      3.28 o
   7   4   7        2.18        2.47      3.71 o
   8   4   7        0.05       -3.71      3.71 o
 -13   5   7        0.00        1.20      3.58 o
 -12   5   7        3.86        2.05      3.68 o
 -11   5   7       24.41       22.66      6.32 o
 -10   5   7        0.05       -0.88      2.72 o
  -9   5   7       23.85       29.77      4.38 o
  -8   5   7       15.45       13.05      3.34 o
  -7   5   7       47.75       43.91      6.83 o
  -6   5   7      219.26      220.16      8.14 o
  -5   5   7        0.25        0.03      1.97 o
  -4   5   7      603.86      583.62     14.32 o
  -3   5   7       78.23       80.58      7.28 o
  -2   5   7        1.41        6.99      3.33 o
  -1   5   7       96.19      108.10      8.44 o
   0   5   7       45.61       45.84      2.73 o
   1   5   7       10.27       11.41      2.35 o
   2   5   7        2.85        3.02      2.08 o
   3   5   7       43.33       50.37      4.73 o
   4   5   7        1.73        2.55      2.55 o
   5   5   7        0.29        2.20      2.79 o
   6   5   7        0.03       -2.94      2.94 o
   7   5   7        0.00        1.73      4.89 o
   8   5   7        2.96        4.12      4.54 o
 -13   6   7        2.39        2.12      3.81 o
 -12   6   7        0.00        1.26      3.71 o
 -11   6   7        0.95        1.53      3.33 o
 -10   6   7        1.30        8.32      3.61 o
  -9   6   7        9.07       15.74      6.27 o
  -8   6   7      139.15      132.85      8.57 o
  -7   6   7       70.14       78.47      5.26 o
  -6   6   7      202.69      208.20      7.54 o
  -5   6   7       18.99       15.36      2.78 o
  -4   6   7      108.68      104.41      3.71 o
  -3   6   7      155.67      152.04     21.44 o
  -2   6   7       38.57       46.16     10.39 o
  -1   6   7      252.00      233.68     11.35 o
   0   6   7        5.19        5.77      1.97 o
   1   6   7        1.28        5.01      2.04 o
   2   6   7        6.10        3.15      2.84 o
   3   6   7        2.63        3.11      3.40 o
   4   6   7        9.58       10.25      3.23 o
   5   6   7       10.07        2.81      3.12 o
   6   6   7        1.31       -1.04      3.15 o
   7   6   7       19.82       17.69      5.25 o
 -12   7   7        0.03       -1.69      3.63 o
 -11   7   7        1.76       -0.04      3.18 o
 -10   7   7        4.91        6.34      3.49 o
  -9   7   7       19.68       27.20      4.77 o
  -8   7   7        0.63       -0.53      2.04 o
  -7   7   7       12.90       20.16      3.27 o
  -6   7   7        8.00        3.60      3.04 o
  -5   7   7      148.95      122.17      5.88 o
  -4   7   7        5.39        4.70      1.87 o
  -3   7   7       26.33       25.79      2.65 o
  -2   7   7      203.73      199.76     10.79 o
  -1   7   7      185.00      188.80      9.38 o
   0   7   7       79.59       68.07      4.97 o
   1   7   7        0.12        0.48      2.09 o
   2   7   7       66.11       69.89      5.47 o
   3   7   7       11.11       12.66      3.68 o
   4   7   7       50.87       59.29      5.75 o
   5   7   7       13.91       16.53      4.00 o
   6   7   7        5.58        4.11      3.32 o
   7   7   7       13.51       18.01      5.31 o
 -12   8   7        5.87        7.95      4.34 o
 -11   8   7        2.26        0.98      3.71 o
 -10   8   7        0.05       -0.13      2.66 o
  -9   8   7        2.49        0.86      2.75 o
  -8   8   7       16.89       11.01      4.28 o
  -7   8   7        0.16        2.33      2.25 o
  -6   8   7        0.82       -1.68      1.93 o
  -5   8   7       61.94       63.25      7.48 o
  -4   8   7       10.57        8.92      2.36 o
  -3   8   7       19.00       17.78      2.55 o
  -2   8   7       50.40       51.78      3.79 o
  -1   8   7        3.27        5.20      1.95 o
   0   8   7       12.68       13.98      2.60 o
   1   8   7        0.45        0.75      2.42 o
   2   8   7        1.53        2.09      2.58 o
   3   8   7        0.40        3.39      3.17 o
   4   8   7        6.12        5.38      3.26 o
   5   8   7       15.97       21.35      4.52 o
   6   8   7        0.32        1.02      3.36 o
 -11   9   7        0.03       -0.01      3.51 o
 -10   9   7       11.69       13.72      3.86 o
  -9   9   7        0.01        2.98      2.79 o
  -8   9   7        0.92        2.56      2.54 o
  -7   9   7       13.70       14.90      3.24 o
  -6   9   7       21.54       23.72      3.92 o
  -5   9   7       10.57       14.18      2.88 o
  -4   9   7        2.68        4.93      2.18 o
  -3   9   7        3.52        3.19      2.04 o
  -2   9   7        3.45        0.94      2.35 o
  -1   9   7       56.09       44.67      5.48 o
   0   9   7       17.38       13.05      2.75 o
   1   9   7        3.40        4.67      2.48 o
   2   9   7        2.73        3.89      4.09 o
   3   9   7        7.19        1.04      3.06 o
   4   9   7       17.53       15.32      4.05 o
   5   9   7       10.39        8.21      4.20 o
 -10  10   7        2.04        3.19      3.38 o
  -9  10   7        0.27        5.90      3.01 o
  -8  10   7        0.22        1.23      2.73 o
  -7  10   7        0.95        2.61      3.70 o
  -6  10   7       14.42       45.55     10.98 o
  -5  10   7        4.94        5.95      3.05 o
  -4  10   7       10.46        7.04      2.58 o
  -3  10   7        5.17        6.11      2.54 o
  -2  10   7        1.54        3.54      3.15 o
  -1  10   7        7.88        5.54      2.53 o
   0  10   7        5.48        3.21      2.41 o
   1  10   7        0.02        1.04      2.78 o
   2  10   7        0.87       -0.08      2.62 o
   3  10   7        0.07        1.31      3.19 o
   4  10   7       11.65        9.49      4.06 o
  -9  11   7        0.34        3.76      3.80 o
  -8  11   7        5.05        2.09      7.00 o
  -7  11   7       14.95       13.85      6.04 o
  -6  11   7        1.65        0.26      2.57 o
  -5  11   7        5.43       16.56      3.43 o
  -4  11   7       31.11       33.12      4.54 o
  -3  11   7        2.36        9.41      2.98 o
  -2  11   7        0.43        2.45      2.62 o
  -1  11   7        2.45        1.37      2.50 o
   0  11   7        3.02        5.06      2.64 o
   1  11   7       18.73       24.02      4.32 o
   2  11   7        0.18        0.74      3.10 o
   3  11   7        5.90       11.82      4.22 o
  -7  12   7        2.28       -3.01      3.56 o
  -6  12   7        1.76        1.04      3.37 o
  -5  12   7        9.72       13.28      4.03 o
  -4  12   7        5.12        7.64      3.74 o
  -3  12   7        2.68       -0.17      3.10 o
  -2  12   7       23.12       31.22      4.75 o
  -1  12   7        2.28       -2.51      2.99 o
   0  12   7        1.27        4.94      3.59 o
   1  12   7        4.31       10.51      4.72 o
  -4  13   7        0.18       -3.88      3.88 o
  -3  13   7        1.08        6.72      3.84 o
  -2  13   7        8.63       13.02      4.30 o
 -14   0   8      133.55      152.60     13.70 o
 -13   0   8        0.02        6.51      5.51 o
 -12   0   8       39.52       42.03     12.56 o
 -11   0   8       27.14       23.05      5.34 o
 -10   0   8       42.80       41.10      8.84 o
  -9   0   8       67.77       73.97     10.55 o
  -8   0   8      170.87      163.77     14.42 o
  -7   0   8      137.02      125.39      7.12 o
  -6   0   8      153.99      130.39      6.51 o
  -5   0   8       39.73       49.86      6.82 o
  -4   0   8        7.71        8.81      2.73 o
  -3   0   8      105.20       96.43      6.36 o
  -2   0   8      422.19      417.80     12.77 o
  -1   0   8        0.60        0.78      2.79 o
   0   0   8        9.33        6.05      3.72 o
   1   0   8       23.02       26.67      5.43 o
   2   0   8       10.17       10.70      4.34 o
   3   0   8        2.08        1.09      3.88 o
   4   0   8       37.27       38.93      7.60 o
   5   0   8       24.34       26.67      7.29 o
   6   0   8        5.80        2.02      5.27 o
   7   0   8       85.82       72.89     12.25 o
 -14   1   8        4.54       10.54      4.65 o
 -13   1   8       25.03       15.46      6.63 o
 -12   1   8        4.18        2.19      3.45 o
 -11   1   8       19.04       20.02      4.09 o
 -10   1   8       44.07       45.56      5.06 o
  -9   1   8        1.84        0.84      2.08 o
  -8   1   8       64.42       69.33      5.24 o
  -7   1   8       11.31        9.72      5.62 o
  -6   1   8       22.53       20.90      4.05 o
  -5   1   8      237.29      208.31      6.76 o
  -4   1   8       50.44       58.56      5.39 o
  -3   1   8       99.08       89.16      4.25 o
  -2   1   8       10.22        2.99      2.24 o
  -1   1   8        0.36        0.60      1.15 o
   0   1   8       34.06       32.28      3.86 o
   1   1   8       79.21       79.69      6.09 o
   2   1   8        4.87        1.97      2.60 o
   3   1   8       29.35       24.61      4.28 o
   4   1   8       78.15       61.73      6.66 o
   5   1   8        7.23        2.19      3.49 o
   6   1   8       15.69        7.01      4.28 o
   7   1   8        1.23        4.93      4.16 o
 -13   2   8        2.77        5.24      4.68 o
 -12   2   8        1.44       -2.71      3.73 o
 -11   2   8       31.33       19.20      5.37 o
 -10   2   8       28.74       34.19      4.91 o
  -9   2   8        0.01        1.74      3.11 o
  -8   2   8        3.85        6.16      2.27 o
  -7   2   8       11.07       12.75      2.67 o
  -6   2   8       40.52       42.98      3.92 o
  -5   2   8       44.90       47.88      3.79 o
  -4   2   8        1.75        0.48      1.37 o
  -3   2   8       24.09       19.78      2.41 o
  -2   2   8       13.81       12.71      1.72 o
  -1   2   8       22.42       28.53      2.33 o
   0   2   8       64.83       52.59      3.80 o
   1   2   8      122.92      119.13      5.46 o
   2   2   8       36.19       44.69      8.06 o
   3   2   8      240.70      238.86     10.64 o
   4   2   8        0.73       -0.53      2.75 o
   5   2   8       45.72       38.56      5.92 o
   6   2   8        3.89       12.79      4.28 o
   7   2   8        1.06        7.58      4.54 o
 -13   3   8        2.38        1.68      4.75 o
 -12   3   8        2.56        3.88      4.32 o
 -11   3   8       20.40       19.79      4.36 o
 -10   3   8       49.26       45.98      5.87 o
  -9   3   8        9.50       12.73      3.27 o
  -8   3   8        5.87        4.12      4.15 o
  -7   3   8       45.35       47.73      4.47 o
  -6   3   8       32.14       32.87      4.99 o
  -5   3   8       86.30       84.00      6.92 o
  -4   3   8        1.73        1.99      1.27 o
  -3   3   8        6.44        4.77      1.26 o
  -2   3   8        0.78        0.02      1.32 o
  -1   3   8      236.10      224.05     12.62 o
   0   3   8      161.19      151.60      5.87 o
   1   3   8       31.55       35.66      5.99 o
   2   3   8      117.48      124.48      6.28 o
   3   3   8        0.56        3.13      2.89 o
   4   3   8        5.29        5.71      3.42 o
   5   3   8        0.14       -2.27      4.50 o
   6   3   8        2.73        5.19      3.69 o
   7   3   8        4.50        8.72      4.59 o
 -13   4   8        0.98        2.03      4.81 o
 -12   4   8        2.68        2.34      4.54 o
 -11   4   8        4.58       -2.86      2.86 o
 -10   4   8        0.56       -2.58      2.58 o
  -9   4   8       19.03       22.31      3.99 o
  -8   4   8        1.70        2.19      2.61 o
  -7   4   8       82.53       84.30      7.37 o
  -6   4   8      162.84      162.13      7.70 o
  -5   4   8       23.64       21.50      2.90 o
  -4   4   8       10.21       10.78      1.41 o
  -3   4   8      194.49      191.33     11.17 o
  -2   4   8       40.14       50.94     13.41 o
  -1   4   8      256.87      236.26     11.55 o
   0   4   8        4.68        8.06      2.30 o
   1   4   8        8.57        8.86      2.38 o
   2   4   8       19.84       15.11      3.42 o
   3   4   8        5.62        4.67      3.01 o
   4   4   8        1.44       -0.45      2.93 o
   5   4   8        1.09       -0.97      3.15 o
   6   4   8        0.50       -0.06      8.30 o
   7   4   8        2.55        0.35      3.84 o
 -13   5   8        1.62        3.56      4.75 o
 -12   5   8        0.94        8.81      3.81 o
 -11   5   8       23.10       28.75      5.09 o
 -10   5   8        0.57        5.84      3.40 o
  -9   5   8       57.36       62.30      6.02 o
  -8   5   8       19.58       22.81      3.80 o
  -7   5   8        2.37        3.20      2.50 o
  -6   5   8      560.16      525.82     13.92 o
  -5   5   8      207.82      202.32      8.31 o
  -4   5   8      384.05      348.23     14.16 o
  -3   5   8       15.58       19.17      5.35 o
  -2   5   8       28.98       20.60     10.08 o
  -1   5   8       78.43       75.14      7.24 o
   0   5   8        0.01        2.24      1.74 o
   1   5   8       13.42       20.25      3.00 o
   2   5   8        1.28        0.01      2.07 o
   3   5   8        0.94        0.19      2.46 o
   4   5   8       19.38       24.21      4.76 o
   5   5   8        8.06        0.34      8.37 o
   6   5   8        2.91       15.61     15.28 o
 -12   6   8        0.00       -3.31      3.31 o
 -11   6   8        0.83        2.56      3.40 o
 -10   6   8        0.04       -2.50      3.06 o
  -9   6   8       18.81       13.74      3.98 o
  -8   6   8       12.26        8.45      3.28 o
  -7   6   8       16.51       25.66      3.73 o
  -6   6   8       14.54       13.99      4.12 o
  -5   6   8      213.89      220.56      7.88 o
  -4   6   8      212.12      194.58     11.50 o
  -3   6   8      446.82      405.12     31.95 o
  -2   6   8        1.97       -1.16      3.29 o
  -1   6   8       28.60       24.72      4.73 o
   0   6   8        0.01       -1.80      3.72 o
   1   6   8        5.96       10.79      2.46 o
   2   6   8        9.23       15.71      3.21 o
   3   6   8       23.64       30.78      4.27 o
   4   6   8        0.04       -1.37      3.02 o
   5   6   8       17.76       14.57      4.98 o
   6   6   8        0.56        1.00      4.65 o
 -12   7   8       35.40       45.03      6.52 o
 -11   7   8       30.96       41.37      6.04 o
 -10   7   8       11.48       12.79      4.14 o
  -9   7   8       13.26       18.72      5.40 o
  -8   7   8      112.85      117.59      7.73 o
  -7   7   8       11.92       15.38      3.91 o
  -6   7   8       57.20       61.26      5.19 o
  -5   7   8       53.28       60.48      4.61 o
  -4   7   8        1.30        0.13      3.33 o
  -3   7   8       20.20       22.64      5.21 o
  -2   7   8        4.67        2.71      3.62 o
  -1   7   8      123.10      145.68     11.17 o
   0   7   8       32.69       27.09      5.56 o
   1   7   8        7.68        4.95      2.57 o
   2   7   8        1.68        2.64      2.67 o
   3   7   8        5.44        3.22      2.96 o
   4   7   8        2.06        2.71      3.53 o
   5   7   8        0.55        1.41      3.71 o
 -11   8   8       44.87       55.35      6.87 o
 -10   8   8        6.41        7.74      4.64 o
  -9   8   8       84.73      101.54     14.21 o
  -8   8   8        1.63        2.32      2.92 o
  -7   8   8        5.30        2.26      2.26 o
  -6   8   8        4.49        5.88      2.48 o
  -5   8   8       10.05       11.93      2.51 o
  -4   8   8       16.16       14.71      2.49 o
  -3   8   8        6.24        7.07      4.39 o
  -2   8   8       97.34      100.03     14.11 o
  -1   8   8        1.82        0.36      3.69 o
   0   8   8       24.26       30.48      3.60 o
   1   8   8       13.22       15.28      3.46 o
   2   8   8       28.84       31.17      4.40 o
   3   8   8       15.41       14.63      3.81 o
   4   8   8        0.04       -3.02      5.20 o
   5   8   8        8.74        4.74      4.27 o
 -10   9   8       15.11       15.96      5.48 o
  -9   9   8        0.22        1.34      2.71 o
  -8   9   8       43.02       52.23      5.14 o
  -7   9   8        0.27        2.28      2.58 o
  -6   9   8        5.07        7.16      4.56 o
  -5   9   8       12.56       12.91      3.91 o
  -4   9   8        7.96        9.41      2.40 o
  -3   9   8        1.60       -0.04      2.83 o
  -2   9   8        9.35       12.74      3.97 o
  -1   9   8        6.49        9.05      4.43 o
   0   9   8        1.27        6.44      4.55 o
   1   9   8       49.87       57.90      6.04 o
   2   9   8       12.85       11.77      3.63 o
   3   9   8        0.11       -3.14      3.14 o
   4   9   8        0.50        8.07      4.39 o
  -9  10   8        2.06        2.18      3.50 o
  -8  10   8        6.10       18.55      4.36 o
  -7  10   8       19.89       23.96      4.51 o
  -6  10   8        3.48        4.62      2.85 o
  -5  10   8       20.46       23.77      3.55 o
  -4  10   8        0.21       -1.54      3.30 o
  -3  10   8        1.66        2.76      3.40 o
  -2  10   8       15.86       16.14      5.19 o
  -1  10   8       12.75       13.13      4.23 o
   0  10   8        2.71        7.96      6.13 o
   1  10   8        3.19       -0.12      4.48 o
   2  10   8       13.65       24.01      8.22 o
   3  10   8        2.37        0.85      6.20 o
  -7  11   8        1.66        0.42      3.21 o
  -6  11   8        6.91        5.24      3.57 o
  -5  11   8        1.16        8.71      5.14 o
  -4  11   8       42.45       52.07      8.84 o
  -3  11   8        1.09        0.45      6.05 o
  -2  11   8        1.03        6.88      4.92 o
  -1  11   8       11.60       16.13      5.92 o
   0  11   8        0.90        6.68      5.03 o
   1  11   8        1.25        5.15      5.33 o
  -5  12   8        2.49        4.27      5.20 o
  -4  12   8        0.03        2.50      5.42 o
  -3  12   8        1.27        3.89      5.18 o
  -2  12   8        0.56       -0.57      4.93 o
 -13   1   9        8.63        6.66      4.04 o
 -12   1   9       41.17       43.25      7.29 o
 -11   1   9       16.42       22.99      5.31 o
 -10   1   9       30.29       26.91      5.48 o
  -9   1   9        4.16        2.23      3.45 o
  -8   1   9       97.52      104.92      8.31 o
  -7   1   9       19.63       18.22      3.94 o
  -6   1   9       13.95       11.26      4.73 o
  -5   1   9      191.46      161.72      7.64 o
  -4   1   9        5.03        7.26      2.52 o
  -3   1   9        5.35        7.57      2.58 o
  -2   1   9       61.60       56.58      4.77 o
  -1   1   9        1.51        3.48      2.95 o
   0   1   9       31.48       35.63      6.36 o
   1   1   9        3.23        5.42      3.26 o
   2   1   9        1.13       -2.52      2.52 o
   3   1   9       10.29        9.92      3.55 o
   4   1   9        0.24        1.55      3.17 o
   5   1   9        4.10        1.93      3.34 o
   6   1   9        0.44       -1.05      3.56 o
 -13   2   9        0.27       -1.78      3.67 o
 -12   2   9        7.72        7.59      3.73 o
 -11   2   9       41.16       48.35     10.01 o
 -10   2   9       28.30       35.20      4.78 o
  -9   2   9       53.86       53.92      6.43 o
  -8   2   9       24.72       16.69      4.10 o
  -7   2   9      107.68       95.66      7.44 o
  -6   2   9        0.38        1.99      2.41 o
  -5   2   9       21.34       16.10      4.57 o
  -4   2   9       21.61       22.72      3.24 o
  -3   2   9      132.02      119.66      6.67 o
  -2   2   9      148.52      125.91      6.36 o
  -1   2   9       26.84       21.54      3.43 o
   0   2   9        0.75        0.01      2.13 o
   1   2   9        1.74        3.12      2.44 o
   2   2   9       16.69       24.37      4.13 o
   3   2   9        0.24       -1.18      2.79 o
   4   2   9        5.42        3.37      3.42 o
   5   2   9        0.51       -1.28      3.20 o
   6   2   9        0.23       -3.38      3.38 o
 -13   3   9       10.01       15.08      5.63 o
 -12   3   9        7.66        3.61      7.52 o
 -11   3   9        0.08       -1.02      2.98 o
 -10   3   9       37.00       28.70      4.42 o
  -9   3   9       40.90       34.46      4.36 o
  -8   3   9       14.36       16.40      3.93 o
  -7   3   9        0.02       -0.03      5.20 o
  -6   3   9        1.00        3.35      3.72 o
  -5   3   9       23.77       26.37      7.37 o
  -4   3   9       33.77       33.63      3.47 o
  -3   3   9      100.94       99.98      4.91 o
  -2   3   9       17.54       21.99      2.77 o
  -1   3   9      175.97      147.30      6.78 o
   0   3   9        0.20        2.98      2.09 o
   1   3   9       99.92       89.39      6.63 o
   2   3   9        3.29        0.07      2.70 o
   3   3   9       16.81       12.03      3.90 o
   4   3   9        1.38        6.41      3.76 o
   5   3   9        0.07        3.13      3.69 o
   6   3   9        2.29        1.63      3.86 o
 -12   4   9        8.23       16.15      5.48 o
 -11   4   9        7.33        9.49      4.54 o
 -10   4   9        0.99        1.05      6.36 o
  -9   4   9        0.81       -2.75      2.75 o
  -8   4   9        4.37        6.09      2.54 o
  -7   4   9        7.22        5.45      2.95 o
  -6   4   9       49.13       56.35      4.51 o
  -5   4   9       28.32       31.00      3.14 o
  -4   4   9       27.69       29.78      7.29 o
  -3   4   9      158.73      158.34     15.04 o
  -2   4   9       24.07       12.25      5.58 o
  -1   4   9       10.45       16.44      6.51 o
   0   4   9       48.08       42.15      4.11 o
   1   4   9       20.55       26.28      7.91 o
   2   4   9       31.45       30.62      4.41 o
   3   4   9       16.14       17.45      4.22 o
   4   4   9        0.00       -2.07      5.74 o
   5   4   9        9.99       16.18      5.51 o
 -12   5   9       15.79       13.03      5.51 o
 -11   5   9        5.49        9.71      4.50 o
 -10   5   9        2.15       -3.09      3.09 o
  -9   5   9       10.62       14.90      4.24 o
  -8   5   9       50.40       63.23      5.58 o
  -7   5   9       14.08       11.28      3.19 o
  -6   5   9       41.08       43.47      4.25 o
  -5   5   9       14.24       14.92      4.21 o
  -4   5   9       48.68       59.60      6.80 o
  -3   5   9       58.46       66.39     10.08 o
  -2   5   9       28.60       30.86      7.60 o
  -1   5   9       33.59       42.18      8.68 o
   0   5   9        5.33        1.40      5.43 o
   1   5   9        0.33       -2.23      2.23 o
   2   5   9       14.55       17.39      4.89 o
   3   5   9        6.12       11.99      3.80 o
   4   5   9       13.39       11.19      8.14 o
   5   5   9        4.77        3.72      4.14 o
 -12   6   9        3.15        5.58      6.05 o
 -11   6   9       11.65       11.76      9.38 o
 -10   6   9        0.22        2.31      3.33 o
  -9   6   9       44.60       40.74     10.00 o
  -8   6   9        0.06       -0.59      2.67 o
  -7   6   9      193.62      190.59      8.60 o
  -6   6   9        5.81       11.22      2.55 o
  -5   6   9       31.34       51.91     10.70 o
  -4   6   9        1.18        3.21      3.78 o
  -3   6   9       12.51       13.18      4.65 o
  -2   6   9        3.12        0.89      3.83 o
  -1   6   9        7.25        7.75      5.89 o
   0   6   9        1.06        4.81      5.27 o
   1   6   9       31.37       37.69      4.42 o
   2   6   9        6.69        6.16      3.21 o
   3   6   9        0.19       -1.27      4.19 o
   4   6   9        1.88        0.37      3.57 o
 -11   7   9        0.62        8.22      5.89 o
 -10   7   9       36.61       42.13      6.78 o
  -9   7   9        8.61       11.68      3.97 o
  -8   7   9       26.45       28.60      4.40 o
  -7   7   9       51.64       58.64      7.28 o
  -6   7   9        2.88        5.46      2.51 o
  -5   7   9        4.61        8.36      5.27 o
  -4   7   9       52.06       52.61     11.79 o
  -3   7   9       37.88       53.68      7.48 o
  -2   7   9        6.30        0.93      3.51 o
  -1   7   9       64.84       62.22      7.84 o
   0   7   9       46.15       42.34     10.08 o
   1   7   9        2.45       10.55      7.29 o
   2   7   9        1.63        5.89      6.51 o
   3   7   9        3.29        3.96      3.53 o
   4   7   9        3.12        4.27      3.99 o
 -10   8   9        3.55        6.72      6.75 o
  -9   8   9        6.12        9.01      3.76 o
  -8   8   9        8.50        5.01      3.52 o
  -7   8   9        0.04       -2.53      2.53 o
  -6   8   9        0.08        4.27      4.24 o
  -5   8   9        2.18       -1.19      3.77 o
  -4   8   9        2.20        2.84      4.10 o
  -3   8   9        3.96        1.44      3.99 o
  -2   8   9        2.18        7.25      5.74 o
  -1   8   9       52.15       60.87      8.61 o
   0   8   9       35.10       38.77     10.08 o
   1   8   9        8.76       15.35      8.22 o
   2   8   9        2.61        7.60      6.98 o
   3   8   9        0.73        6.20      6.82 o
  -9   9   9        2.22        6.20      3.74 o
  -8   9   9        4.60        3.11      3.33 o
  -7   9   9       25.93       21.05      5.77 o
  -6   9   9        2.54        3.32      4.48 o
  -5   9   9        0.00       -0.16      5.12 o
  -4   9   9        7.70        8.19      5.09 o
  -3   9   9       18.26       27.70      6.80 o
  -2   9   9        0.25        1.28      4.53 o
  -1   9   9        0.46        1.97      3.95 o
   0   9   9       22.86       18.76      8.53 o
   1   9   9       10.98       21.09      8.99 o
   2   9   9       24.71       13.80      8.37 o
  -7  10   9       25.76       30.16      7.46 o
  -6  10   9       26.43       24.44      6.77 o
  -5  10   9        3.43        6.75      4.77 o
  -4  10   9        7.98        8.26      6.28 o
  -3  10   9       12.41       10.03      4.97 o
  -2  10   9        2.17        7.42      4.77 o
  -1  10   9        0.85       -0.43      4.05 o
   0  10   9        0.73       -0.62      6.05 o
  -5  11   9       25.54       35.36      7.89 o
  -4  11   9       11.59       16.18      6.62 o
  -3  11   9       11.14       18.13      8.45 o
  -2  11   9        2.66       -6.36      6.51 o
 -12   0  10       15.68       24.97      8.99 o
 -11   0  10        0.11       -3.57      5.43 o
 -10   0  10       21.93       20.47      7.13 o
  -9   0  10        2.68        5.58      5.27 o
  -8   0  10      107.48      108.71     12.25 o
  -7   0  10      240.64      218.04     14.42 o
  -6   0  10       80.71       71.18      8.99 o
  -5   0  10        0.15        4.81      3.72 o
  -4   0  10      147.87      143.76     10.39 o
  -3   0  10       92.42       85.29      8.84 o
  -2   0  10       78.00       62.50      7.91 o
  -1   0  10        8.68        5.43      3.88 o
   0   0  10       26.34       18.76      5.27 o
   1   0  10       13.16        3.57      4.65 o
   2   0  10        7.21       15.97      5.89 o
   3   0  10       18.87       24.19      7.13 o
   4   0  10        5.26       13.49      6.51 o
 -12   1  10        1.00       -3.39      5.35 o
 -11   1  10        1.93       -1.64      3.64 o
 -10   1  10        2.36       -2.95      2.95 o
  -9   1  10       30.46       29.88      5.31 o
  -8   1  10        0.01       -0.08      3.07 o
  -7   1  10      101.74       94.27      7.46 o
  -6   1  10        1.73        1.06      2.79 o
  -5   1  10      214.60      206.52      9.03 o
  -4   1  10       51.45       46.39     11.71 o
  -3   1  10       17.90       12.03      2.98 o
  -2   1  10       22.21       20.62      3.95 o
  -1   1  10       15.91       15.91      7.99 o
   0   1  10       33.55       34.71      4.46 o
   1   1  10        6.51        9.25      4.34 o
   2   1  10        6.63       15.91      8.45 o
   3   1  10        0.00        2.79      3.28 o
   4   1  10       11.29        9.91      4.54 o
 -12   2  10        1.63       -2.35      4.00 o
 -11   2  10        3.64        6.05      4.42 o
 -10   2  10       29.35       31.93      5.78 o
  -9   2  10        1.86        1.86      3.30 o
  -8   2  10       63.80       71.95      7.09 o
  -7   2  10        2.79       -1.45      2.44 o
  -6   2  10        4.89        1.77      2.68 o
  -5   2  10       11.61       14.45      9.62 o
  -4   2  10        2.37        0.05      2.95 o
  -3   2  10        0.19        0.55      2.25 o
  -2   2  10       20.92       24.79      3.53 o
  -1   2  10       30.76       35.02      5.51 o
   0   2  10       54.22       44.67      4.96 o
   1   2  10       58.66       64.64      6.28 o
   2   2  10       13.28       16.97      3.95 o
   3   2  10        1.71        1.51      3.41 o
   4   2  10        3.45       -3.80      3.80 o
 -12   3  10        8.03       12.76      4.51 o
 -11   3  10        7.45       11.41      4.80 o
 -10   3  10        0.70        2.38      3.56 o
  -9   3  10        0.00       -2.79      2.79 o
  -8   3  10        2.05       -0.39      4.34 o
  -7   3  10        4.73        6.14      3.20 o
  -6   3  10       13.11        9.04      5.97 o
  -5   3  10        1.95        1.28      2.15 o
  -4   3  10      109.80      104.04      5.40 o
  -3   3  10       26.45       29.78      7.44 o
  -2   3  10       10.78       12.72      2.51 o
  -1   3  10       49.72       49.80      4.45 o
   0   3  10        2.88        6.27      2.65 o
   1   3  10       18.77       18.31      3.87 o
   2   3  10        0.02       -0.93      2.91 o
   3   3  10       12.19       12.29      9.69 o
   4   3  10        0.47       -0.76      3.43 o
 -12   4  10        1.98        0.21      3.36 o
 -11   4  10        9.83        8.94      3.49 o
 -10   4  10        0.27        1.68      2.75 o
  -9   4  10       14.71       12.82      4.50 o
  -8   4  10        1.68        6.99      3.53 o
  -7   4  10       24.78       24.34      5.43 o
  -6   4  10        4.13        2.63      2.51 o
  -5   4  10        8.78        9.15      5.74 o
  -4   4  10       87.98       88.55     12.10 o
  -3   4  10        4.57        4.19      5.12 o
  -2   4  10       39.66       26.83      7.91 o
  -1   4  10        0.55       -2.48      4.50 o
   0   4  10        2.04        4.19      5.58 o
   1   4  10       14.79       14.26      3.43 o
   2   4  10        7.75       10.46      3.75 o
   3   4  10        0.62        3.30      3.69 o
   4   4  10        0.00        4.08      3.88 o
 -11   5  10        0.02        0.86      4.16 o
 -10   5  10       28.70       33.52      5.96 o
  -9   5  10        3.43        4.62      2.80 o
  -8   5  10       37.50       45.49      5.85 o
  -7   5  10        7.18        3.96      2.93 o
  -6   5  10        1.34       -3.72      4.34 o
  -5   5  10       26.74       25.43      7.75 o
  -4   5  10       25.31       17.83      6.82 o
  -3   5  10        0.35        5.43      5.12 o
  -2   5  10        0.64       -3.72      4.34 o
  -1   5  10       10.06        6.82      6.20 o
   0   5  10        3.20       -3.26      4.19 o
   1   5  10        9.31       11.63      6.98 o
   2   5  10        1.53        1.71      6.20 o
   3   5  10        0.42        0.12      3.39 o
 -10   6  10        4.74        3.91      4.18 o
  -9   6  10        2.12        2.17      4.26 o
  -8   6  10        7.84       10.42      3.77 o
  -7   6  10        9.21        6.51      6.36 o
  -6   6  10        0.03        7.44      6.20 o
  -5   6  10       95.25       91.50     13.65 o
  -4   6  10        2.73        5.89      5.58 o
  -3   6  10        0.85       -0.16      4.65 o
  -2   6  10       25.52       18.14      7.44 o
  -1   6  10       35.35       49.63     10.55 o
   0   6  10        1.61        3.72      5.89 o
   1   6  10        8.52        7.13      6.98 o
   2   6  10        7.09       -1.24      6.05 o
 -10   7  10        0.87       -2.77      3.50 o
  -9   7  10        1.85        2.67      3.84 o
  -8   7  10        3.46       -2.02      6.20 o
  -7   7  10        0.14       -2.02      5.43 o
  -6   7  10        2.01        6.67      6.67 o
  -5   7  10        3.83        7.44      6.51 o
  -4   7  10       16.02       20.78      8.06 o
  -3   7  10       13.26       24.19      8.37 o
  -2   7  10       17.48       30.55      8.84 o
  -1   7  10       10.20        6.05      6.82 o
   0   7  10        1.94       -1.55      6.20 o
   1   7  10        6.08       15.20      7.91 o
   2   7  10       21.38       33.96     10.24 o
  -9   8  10       16.50       20.47      9.62 o
  -8   8  10        3.34        0.00      7.60 o
  -7   8  10        2.93        0.93      6.51 o
  -6   8  10       13.23       15.51      7.91 o
  -5   8  10        2.99       12.41      7.29 o
  -4   8  10        5.62        4.19      6.67 o
  -3   8  10        1.45       -2.17      5.58 o
  -2   8  10       13.99       24.81      8.84 o
  -1   8  10        1.43       -0.47      5.89 o
   0   8  10        0.01        2.02      7.13 o
   1   8  10        0.27        9.62      7.29 o
  -7   9  10        2.64       -1.86      6.67 o
  -6   9  10        0.77       -1.71      6.82 o
  -5   9  10       21.18       37.37     11.48 o
  -4   9  10       10.77       17.83      8.84 o
  -3   9  10        0.57       -5.27      6.20 o
  -2   9  10       23.07       28.69     10.08 o
  -1   9  10        2.10        2.48      6.20 o
 -11   1  11        6.01        7.20      4.48 o
 -10   1  11       17.14       23.79      5.32 o
  -9   1  11        6.74        6.72      3.57 o
  -8   1  11        0.19        5.58      3.31 o
  -7   1  11        8.63        7.95      3.45 o
  -6   1  11        3.24        2.79      4.89 o
  -5   1  11       58.10       57.96      5.72 o
  -4   1  11        0.04        0.65      2.53 o
  -3   1  11        0.97       -1.55      2.49 o
  -2   1  11       73.53       72.60      9.30 o
  -1   1  11        1.05        4.84      3.57 o
   0   1  11        1.31        0.91      2.68 o
   1   1  11        2.90        5.35      3.18 o
   2   1  11       25.86       27.88      7.06 o
 -11   2  11       17.39       17.41      5.03 o
 -10   2  11       21.35       25.06      5.64 o
  -9   2  11        0.02       -1.85      7.21 o
  -8   2  11        0.13        4.05      3.35 o
  -7   2  11        6.98       11.80      3.61 o
  -6   2  11        4.70        1.86      4.19 o
  -5   2  11       84.12       88.82      6.67 o
  -4   2  11       11.25       10.19      3.04 o
  -3   2  11       25.35       36.18      5.58 o
  -2   2  11       39.71       44.06      4.73 o
  -1   2  11       11.98       20.14      3.78 o
   0   2  11        0.58        0.07      2.75 o
   1   2  11        0.00        2.15      6.13 o
   2   2  11        0.28        4.57      3.51 o
 -11   3  11        0.96       -3.33      5.12 o
 -10   3  11       11.48        9.66      4.73 o
  -9   3  11        0.01       -2.94      3.22 o
  -8   3  11       10.58        6.54      4.11 o
  -7   3  11       29.29       34.48      4.79 o
  -6   3  11       13.56       18.60      4.26 o
  -5   3  11        5.18        0.78      4.50 o
  -4   3  11        0.11        3.10      4.65 o
  -3   3  11        3.71        2.48      4.50 o
  -2   3  11        6.34        1.09      5.12 o
  -1   3  11        1.02        4.03      5.12 o
   0   3  11        2.69        7.75      5.27 o
   1   3  11        2.78        2.79      5.12 o
   2   3  11        3.26        4.36      3.50 o
 -10   4  11        2.11        1.59      3.73 o
  -9   4  11        0.20        0.89      3.50 o
  -8   4  11        1.89        1.03      3.01 o
  -7   4  11        8.57       10.70      6.82 o
  -6   4  11        2.35       -2.64      4.19 o
  -5   4  11        5.08        6.82      5.58 o
  -4   4  11        0.00       -2.33      4.50 o
  -3   4  11        2.99        1.40      4.65 o
  -2   4  11        3.27        0.16      4.65 o
  -1   4  11       34.04       18.92      6.98 o
   0   4  11        0.09        6.82      5.58 o
   1   4  11        1.41       -1.09      6.20 o
 -10   5  11        7.29        6.52      4.43 o
  -9   5  11        3.81        2.95      3.61 o
  -8   5  11        0.00       -3.41      4.96 o
  -7   5  11        9.86       11.32      6.98 o
  -6   5  11        0.48        2.79      5.43 o
  -5   5  11        0.99       -4.34      4.34 o
  -4   5  11        0.14       -4.34      4.96 o
  -3   5  11        0.80       -4.34      5.12 o
  -2   5  11        3.38        5.89      6.36 o
  -1   5  11        2.14       -1.55      5.27 o
   0   5  11        1.51       -1.55      5.58 o
   1   5  11        2.17       -3.88      4.96 o
  -9   6  11        0.91        7.91      7.13 o
  -8   6  11        0.03        8.53      6.98 o
  -7   6  11        7.45       10.55      6.98 o
  -6   6  11        8.40       13.80      6.82 o
  -5   6  11       17.25       24.81      8.53 o
  -4   6  11       10.85       16.75      7.60 o
  -3   6  11        0.72        7.91      5.89 o
  -2   6  11        0.40       -3.41      5.43 o
  -1   6  11        0.73        3.26      6.05 o
   0   6  11        0.24       -2.95      5.27 o
  -8   7  11        3.29        1.55      6.36 o
  -7   7  11        0.52       -5.74      5.74 o
  -5   7  11        6.93        6.36      7.44 o
  -4   7  11        1.65       15.35      8.06 o
  -3   7  11       25.68       24.35      8.99 o
  -2   7  11       21.83       23.11      8.84 o
  -1   7  11        2.08       -1.40      5.74 o
  -5   8  11        2.11        3.88      6.67 o
  -4   8  11        0.45        7.60      6.98 o
  -9   0  12       10.31       17.52      6.51 o
  -8   0  12        1.38        5.58      5.12 o
  -7   0  12       22.20       17.06      5.58 o
  -6   0  12        0.41       -2.17      4.19 o
  -5   0  12        0.78       -3.88      3.88 o
  -4   0  12        1.99        2.79      4.03 o
  -3   0  12        1.71        1.09      4.19 o
  -2   0  12        3.37        0.16      4.34 o
  -1   0  12        3.60        1.09      4.65 o
   0   0  12       48.36       67.93      9.15 o
  -9   1  12       13.63       17.68      4.39 o
  -8   1  12       22.53       30.68      8.14 o
  -7   1  12        6.83        0.92      7.21 o
  -6   1  12       25.43       31.97      4.84 o
  -5   1  12        0.02        6.67      3.02 o
  -4   1  12        7.84        6.43      3.01 o
  -3   1  12       25.68       38.32      6.05 o
  -2   1  12        3.41        1.70      2.94 o
  -1   1  12        0.07        6.12      4.65 o
   0   1  12        1.90        0.20      3.23 o
  -9   2  12        0.54       -1.17      3.50 o
  -8   2  12        3.94        1.14      3.57 o
  -7   2  12        0.04        2.14      3.06 o
  -6   2  12        0.08        1.71      4.81 o
  -5   2  12        0.00        4.34      5.58 o
  -4   2  12        2.62       -4.34      4.34 o
  -3   2  12       15.68       16.13      6.51 o
  -2   2  12        5.06       18.76      6.36 o
  -1   2  12        2.18        3.10      5.43 o
   0   2  12       21.61       13.65      6.67 o
  -9   3  12        0.01       -0.62      5.12 o
  -8   3  12       14.17        3.88      6.05 o
  -7   3  12        0.53        8.99      6.20 o
  -6   3  12        0.46       -3.88      4.50 o
  -5   3  12        1.52       -2.02      4.65 o
  -4   3  12        7.19        7.60      5.74 o
  -3   3  12       46.10       65.13     10.86 o
  -2   3  12       36.61       33.03      8.37 o
  -1   3  12       12.74        8.22      6.36 o
  -8   4  12        0.00        1.86      5.89 o
  -7   4  12        0.59        9.46      7.29 o
  -6   4  12       15.24       11.32      6.51 o
  -5   4  12        4.09        5.89      6.20 o
  -4   4  12        5.71       14.89      6.67 o
  -3   4  12        1.67        6.67      5.89 o
  -2   4  12        0.68        3.57      5.74 o
  -7   5  12       13.62       21.56      8.37 o
  -6   5  12        0.32        4.65      6.20 o
  -5   5  12        1.82       -4.03      5.58 o
  -4   5  12        0.89       -4.65      4.65 o
  -3   5  12        1.04       -2.33      5.27 o
 
